# Supplementary material for: Genomic sequencing combined with marker-assisted breeding effectively eliminates potential linkage drag of a target gene: a case study in tobacco
Source: Front Plant Sci. 2025 Sep 24;16:1666106. doi: 10.3389/fpls.2025.1666106 (PMC12504484; doi:10.3389/fpls.2025.1666106)
Supplement: Supplementary file 1 [file DataSheet1.zip]

Archive with 4 entries (4 files):
- Supplementary  table S1.xlsx
- Supplementary  table S2.docx
- Supplementary figure S1,S2.docx
- Supplementary table S3.xlsx
