# Supplementary material for: Genomic sequencing combined with marker-assisted breeding effectively eliminates potential linkage drag of a target gene: a case study in tobacco
Source: Front Plant Sci. 2025 Sep 24;16:1666106. doi: 10.3389/fpls.2025.1666106 (PMC12504484; doi:10.3389/fpls.2025.1666106)
Supplement: Supplementary file 1 [file DataSheet1.zip › Supplementary table S1.xlsx]

## Sheet: Predicted genes on 094L
Supplemental Table S1. Predicted genes on contig PTG000094L
Gene_ID	Start	End	Strand	Uniprot_ID	Uniprot_description	Os_Gene	Os_Description	Os_Symbol	Os_Symbol_Description	Ath_Gene	Ath_Symbol	Ath_Computational_description	nr_ID	nr_Description	TF_Category_Name	PKs_Name	KO_Gene_Description	KEGG_PathwayID_Description	KEGG_Pathway_Class	GO_Term	GO_Category	COG_ID_description	COG_Functional_category_ID	KOG_ID_description	KOG_Functional_category_ID	EggNOG_Descripton_OGs	StringDB_ID	StringDB_Preferred_name	StringDB_protein_size	StringDB_annotation	Pfam_ID_description	IPR_ID_description	CDD_ID_description	PRINTS_ID_description	Gene3D_ID_description	SMART_ID_description	SUPERFAMILY_ID_description	NCBIfam_ID_description
ptg94lG0000010.t1	126192	126617	+	-	-	-	-	-	-	-	-	-	XP_019241213.1	PREDICTED: RNA polymerase II degradation factor 1-like [Nicotiana attenuata]	-	-	-	-	-	-	-	-	-	-	-	-	4096.A0A1U7XMR3	LOC104239279	195	Uncharacterized protein LOC104239279.	-	-	-	-	-	-	-	-
ptg94lG0000020.t1	227426	228103	-	-	-	Os08g0538600	Stress up-regulated Nod 19 family protein	-	-	AT5G61820	no symbol available	stress up-regulated Nod 19 protein;(source:Araport11)	XP_016507255.1	PREDICTED: uncharacterized protein LOC107824947 [Nicotiana tabacum]	-	-	-	-	-	-	-	-	-	-	-	[Encoded by]2CCM1@1|root,2QRR9@2759|Eukaryota,37M4Z@33090|Viridiplantae,3GANW@35493|Streptophyta	4097.A0A1S4D1E1	LOC107824947	225	Uncharacterized protein LOC107824947.	[PF07712]Stress up-regulated Nod 19	[IPR011692]Stress up-regulated Nod 19	-	-	-	-	-	-
ptg94lG0000030.t1	248081	249784	-	Q7Y1B6	DELLA protein GAI OS=Solanum lycopersicum	Os03g0707600	DELLA repressor protein, Gibberellin signaling	[ RAP-DB-Symbol: SLR1, slr1-1, slr1, slr, GAI, OsGAI, OsSLR1, Os SLR1 ]; [ CGSNL-Symbol: SLR1 ]; [ Oryzabase-Symbol: slr1-1, slr1, slr, GAI, OsGAI, OsSLR1, Os SLR1, OsRGA1, OsGRAS-18, OsGRAS-18, GRAS-18, GRAS18, SLR-1 ]	[ RAP-DB-Symbol_Description: SLENDER RICE1, slender rice1-1, slender rice, Giberellin-insensitive gene homolog, DELLA protein SLR1, Protein SLENDER RICE1, Gibberellic acid-insensitive mutant protein, Slender Rice 1, SLENDER 1, SLENDER1 ]; [ CGSNL-Symbol_Description: SLENDER RICE1 ]; [ Oryzabase-Symbol_Description: slender rice1-1, slender rice, Giberellin-insensitive gene homolog, DELLA protein S…	AT1G14920	RGA2, GAI	GRAS family transcription factor family protein;(source:Araport11)	XP_009779842.1	PREDICTED: DELLA protein GAI-like isoform X3 [Nicotiana sylvestris]	[ GRAS: GRAS ]	-	[K14494]DELLA protein	[ko04075]Plant hormone signal transduction	[Environmental Information Processing]Signal transduction	[ GO:0001101: response to acid chemical ];[ GO:0003674: molecular_function ];[ GO:0003676: nucleic acid binding ];[ GO:0003677: DNA binding ];[ GO:0003700: DNA-binding transcription factor activity ];[ GO:0005488: binding ];[ GO:0005575: cellular_component ];[ GO:0005622: intracellular anatomical structure ];[ GO:0005634: nucleus ];[ GO:0006355: regulation of DNA-templated transcription ];[ GO:00…	BP;CC;MF	-	-	[LSE0487]A Gibberellin response modulator/Predicted transcription factor	TK	[Belongs to the GRAS family]28K9J@1|root,2QPMG@2759|Eukaryota,37KYY@33090|Viridiplantae,3G8EK@35493|Streptophyta,44H08@71274|asterids	4096.A0A1U7WMN3	LOC104228979	572	DELLA protein GAI-like isoform X4; Belongs to the GRAS family.	[PF03514]GRAS domain family;[PF12041]Transcriptional regulator DELLA protein N terminal	[IPR005202]Transcription factor GRAS;[IPR021914]Transcriptional factor DELLA, N-terminal;[IPR038088]DELLA, N-terminal domain superfamily	-	-	[G3DSA:1.10.10.1290]-	[SM01129]DELLA_2	-	-
ptg94lG0000040.t1	346983	348689	+	Q7Y1B6	DELLA protein GAI OS=Solanum lycopersicum	Os03g0707600	DELLA repressor protein, Gibberellin signaling	[ RAP-DB-Symbol: SLR1, slr1-1, slr1, slr, GAI, OsGAI, OsSLR1, Os SLR1 ]; [ CGSNL-Symbol: SLR1 ]; [ Oryzabase-Symbol: slr1-1, slr1, slr, GAI, OsGAI, OsSLR1, Os SLR1, OsRGA1, OsGRAS-18, OsGRAS-18, GRAS-18, GRAS18, SLR-1 ]	[ RAP-DB-Symbol_Description: SLENDER RICE1, slender rice1-1, slender rice, Giberellin-insensitive gene homolog, DELLA protein SLR1, Protein SLENDER RICE1, Gibberellic acid-insensitive mutant protein, Slender Rice 1, SLENDER 1, SLENDER1 ]; [ CGSNL-Symbol_Description: SLENDER RICE1 ]; [ Oryzabase-Symbol_Description: slender rice1-1, slender rice, Giberellin-insensitive gene homolog, DELLA protein S…	AT1G14920	RGA2, GAI	GRAS family transcription factor family protein;(source:Araport11)	XP_009796771.1	PREDICTED: DELLA protein GAI-like [Nicotiana sylvestris]	[ GRAS: GRAS ]	-	[K14494]DELLA protein	[ko04075]Plant hormone signal transduction	[Environmental Information Processing]Signal transduction	[ GO:0001101: response to acid chemical ];[ GO:0003674: molecular_function ];[ GO:0003676: nucleic acid binding ];[ GO:0003677: DNA binding ];[ GO:0003700: DNA-binding transcription factor activity ];[ GO:0005488: binding ];[ GO:0005575: cellular_component ];[ GO:0005622: intracellular anatomical structure ];[ GO:0005634: nucleus ];[ GO:0006355: regulation of DNA-templated transcription ];[ GO:00…	BP;CC;MF	-	-	[LSE0487]A Gibberellin response modulator/Predicted transcription factor	TK	[Belongs to the GRAS family]28K9J@1|root,2QPMG@2759|Eukaryota,37KYY@33090|Viridiplantae,3G8EK@35493|Streptophyta,44H08@71274|asterids	4096.A0A1U7Y488	LOC104243290	568	DELLA protein GAI-like; Belongs to the GRAS family.	[PF03514]GRAS domain family;[PF12041]Transcriptional regulator DELLA protein N terminal	[IPR005202]Transcription factor GRAS;[IPR021914]Transcriptional factor DELLA, N-terminal;[IPR038088]DELLA, N-terminal domain superfamily	-	-	[G3DSA:1.10.10.1290]-	[SM01129]DELLA_2	-	-
ptg94lG0000050.t1	362290	366164	+	Q8LE52	Glutathione S-transferase DHAR3, chloroplastic OS=Arabidopsis thaliana	Os06g0232600	Similar to Dehydroascorbate reductase	[ CGSNL-Symbol: DHAR2 ]; [ Oryzabase-Symbol: OsDHAR2 ]	[ CGSNL-Symbol_Description: DEHYDROASCORBATE REDUCTASE 2 ]; [ Oryzabase-Symbol_Description: DHAR classGLUTATHIONE S-TRANSFERASE 2 ]	AT5G16710	DHAR3	dehydroascorbate reductase 1;(source:Araport11)	XP_009796772.1	PREDICTED: glutathione S-transferase DHAR3, chloroplastic [Nicotiana sylvestris] XP_016448497.1 PREDICTED: glutathione S-transferase DHAR3, chloroplastic [Nicotiana tabacum]	-	-	[K00799]glutathione S-transferase [EC:2.5.1.18];[K21888]glutathione dehydrogenase/transferase [EC:1.8.5.1 2.5.1.18]	[ko00053]Ascorbate and aldarate metabolism;[ko00480]Glutathione metabolism;[ko01100]Metabolic pathways	[Metabolism]Carbohydrate metabolism;[Metabolism]Global and overview maps;[Metabolism]Metabolism of other amino acids	[ GO:0003674: molecular_function ];[ GO:0003824: catalytic activity ];[ GO:0004364: glutathione transferase activity ];[ GO:0005575: cellular_component ];[ GO:0005622: intracellular anatomical structure ];[ GO:0005737: cytoplasm ];[ GO:0006518: peptide metabolic process ];[ GO:0006575: cellular modified amino acid metabolic process ];[ GO:0006749: glutathione metabolic process ];[ GO:0006790: sul…	BP;CC;MF	[COG0625]Posttranslational modification, protein turnover, chaperones Glutathione S-transferase	O	[KOG1422]Intracellular Cl- channel CLIC, contains GST domain	P	[Glutathione S-transferase, N-terminal domain]KOG1422@1|root,KOG1422@2759|Eukaryota,37RH5@33090|Viridiplantae,3GCPH@35493|Streptophyta,44EWQ@71274|asterids	4096.A0A1U7XXR8	LOC104243291	301	Glutathione S-transferase DHAR3, chloroplastic; Belongs to the GST superfamily.	[PF13409]Glutathione S-transferase, N-terminal domain;[PF13410]Glutathione S-transferase, C-terminal domain	[IPR004045]Glutathione S-transferase, N-terminal;[IPR010987]Glutathione S-transferase, C-terminal-like;[IPR036249]Thioredoxin-like superfamily;[IPR036282]Glutathione S-transferase, C-terminal domain superfamily;[IPR040079]Glutathione transferase family;[IPR044627]Dehydroascorbate reductases DHAR1/2/3/4	[cd00570]GST_N_family	-	[G3DSA:1.20.1050.10]-;[G3DSA:3.40.30.10]Glutaredoxin	-	[SSF47616]GST C-terminal domain-like;[SSF52833]Thioredoxin-like	-
ptg94lG0000060.t1	370626	371723	-	P34802	Heterodimeric geranylgeranyl pyrophosphate synthase large subunit 1, chloroplastic OS=Arabidopsis thaliana	Os07g0580900	Geranylgeranyl diphosphate synthase	[ RAP-DB-Symbol: OsGGPPS1 ]; [ CGSNL-Symbol: GGPPS1 ]; [ Oryzabase-Symbol: OsGGPPS1 ]	[ RAP-DB-Symbol_Description: geranylgeranyl diphosphate synthase 1 ]; [ CGSNL-Symbol_Description: GERANYLGERANYL DIPHOSPHATE SYNTHASE 1 ]; [ Oryzabase-Symbol_Description: geranylgeranyl diphosphate synthase 1, GGPP synthase 1, geranylgeranyl-PP synthase 1 ]	AT4G36810	AtGGPPS11, IDS11, AtLSU, LSU, AtGGPS11, GGPS1, GGPPS11	geranylgeranyl pyrophosphate synthase 1;(source:Araport11)	NP_001313025.1	geranylgeranyl pyrophosphate synthase 7, chloroplastic-like [Nicotiana tabacum] XP_009796773.1 PREDICTED: geranylgeranyl pyrophosphate synthase 7, chloroplastic-like [Nicotiana sylvestris] ADD49735.1 geranylgeranyl diphosphate synthase [Nicotiana tabacum]	-	-	[K00795]farnesyl diphosphate synthase [EC:2.5.1.1 2.5.1.10];[K13789]geranylgeranyl diphosphate synthase, type II [EC:2.5.1.1 2.5.1.10 2.5.1.29]	[ko00900]Terpenoid backbone biosynthesis;[ko01100]Metabolic pathways;[ko01110]Biosynthesis of secondary metabolites	[Metabolism]Global and overview maps;[Metabolism]Metabolism of terpenoids and polyketides	[ GO:0004161: dimethylallyltranstransferase activity ];[ GO:0004311: farnesyltranstransferase activity ];[ GO:0004337: geranyltranstransferase activity ];[ GO:0004659: prenyltransferase activity ];[ GO:0005829: cytosol ];[ GO:0008299: isoprenoid biosynthetic process ];[ GO:0009507: chloroplast ];[ GO:0009513: etioplast ];[ GO:0009536: plastid ];[ GO:0009793: embryo development ending in seed dorm…	BP;CC;MF	[COG0142]Coenzyme transport and metabolism Geranylgeranyl pyrophosphate synthase	H	[KOG0776]Geranylgeranyl pyrophosphate synthase/Polyprenyl synthetase	H	[Belongs to the FPP GGPP synthase family]COG0142@1|root,KOG0776@2759|Eukaryota,37N02@33090|Viridiplantae,3GDQS@35493|Streptophyta,44CKH@71274|asterids	4096.A0A1U7Y0W4	LOC104243293	365	Geranylgeranyl pyrophosphate synthase 7, chloroplastic-like; Belongs to the FPP/GGPP synthase family.	[PF00348]Polyprenyl synthetase	[IPR000092]Polyprenyl synthetase;[IPR008949]Isoprenoid synthase domain superfamily;[IPR033749]Polyprenyl synthetase, conserved site	[cd00685]Trans_IPPS_HT	-	[G3DSA:1.10.600.10]Farnesyl Diphosphate Synthase	-	[SSF48576]Terpenoid synthases	-
ptg94lG0000070.t1	522575	523887	-	Q9FZ70	F-box/FBD/LRR-repeat protein At1g13570 OS=Arabidopsis thaliana	Os07g0459500	F-box domain, Skp2-like domain containing protein	-	-	AT1G13570	no symbol available	F-box/RNI-like superfamily protein;(source:Araport11)	XP_009790182.1	PREDICTED: F-box/FBD/LRR-repeat protein At1g13570-like isoform X1 [Nicotiana sylvestris] XP_016448387.1 PREDICTED: F-box/FBD/LRR-repeat protein At1g13570-like isoform X1 [Nicotiana tabacum]	-	-	-	-	-	[ GO:0005515: protein binding ]	MF	-	-	[LSE0003]A F-box and FBD-domains	R	[F-box FBD LRR-repeat protein At1g13570-like]28M1H@1|root,2QTI8@2759|Eukaryota,37HZY@33090|Viridiplantae,3GDK5@35493|Streptophyta,44R9T@71274|asterids	4096.A0A1U7XDP1	LOC104237690	407	F-box/FBD/LRR-repeat protein At1g13570-like isoform X1.	[PF00646]F-box domain	[IPR001810]F-box domain;[IPR032675]Leucine-rich repeat domain superfamily;[IPR036047]F-box-like domain superfamily	-	-	[G3DSA:3.80.10.10]Ribonuclease Inhibitor	[SM00256]fbox_2	[SSF52047]RNI-like;[SSF81383]F-box domain	-
ptg94lG0000080.t1	599683	604793	+	Q6NUQ4	Transmembrane protein 214 OS=Homo sapiens	Os01g0128400	Protein of unknown function DUF2359, TMEM214 domain containing protein	-	-	AT1G23170	no symbol available	transmembrane protein (Protein of unknown function DUF2359, transmembrane);(source:Araport11)	XP_009801039.1	PREDICTED: uncharacterized protein LOC104246841 [Nicotiana sylvestris] XP_016448705.1 PREDICTED: uncharacterized protein LOC107773794 [Nicotiana tabacum]	-	-	-	-	-	[ GO:0005783: endoplasmic reticulum ];[ GO:0005789: endoplasmic reticulum membrane ];[ GO:0005794: Golgi apparatus ];[ GO:0005829: cytosol ];[ GO:0005881: cytoplasmic microtubule ];[ GO:0006915: apoptotic process ]	BP;CC	-	-	[KOG4467]Uncharacterized conserved protein	S	[TMEM214, C-terminal, caspase 4 activator]KOG4467@1|root,KOG4467@2759|Eukaryota,37PM3@33090|Viridiplantae,3G7BC@35493|Streptophyta,44NIU@71274|asterids	4096.A0A1U7YP82	LOC104246841	595	Uncharacterized protein LOC104246841.	[PF10151]TMEM214, C-terminal, caspase 4 activator	[IPR019308]Transmembrane protein 214	-	-	-	-	-	-
ptg94lG0000090.t1	639279	639593	-	P19963	Major pollen allergen Ole e 1 OS=Olea europaea	-	-	-	-	AT1G29140	no symbol available	Pollen Ole e 1 allergen and extensin family protein;(source:Araport11)	XP_009789881.1	PREDICTED: olee1-like protein [Nicotiana sylvestris] XP_016485117.1 PREDICTED: olee1-like protein [Nicotiana tabacum]	-	-	-	-	-	[ GO:0005615: extracellular space ];[ GO:0005783: endoplasmic reticulum ]	CC	-	-	[LSE1237]A Unnamed protein	X	[Pollen proteins Ole e I like]2BNZZ@1|root,2S1QR@2759|Eukaryota,37VPR@33090|Viridiplantae,3GJSG@35493|Streptophyta,44MQS@71274|asterids	4096.A0A1U7XJU1	LOC104237425	175	Olee1-like protein.	-	[IPR006041]Pollen allergen Ole e 1 family	-	-	-	-	-	-
ptg94lG0000100.t1	685056	686040	+	P47926	Protein RSI-1 OS=Solanum lycopersicum	Os05g0376800	Gibberellin regulated protein family protein	-	-	AT3G02885	GASA5	GAST1 protein homolog 5;(source:Araport11)	XP_009615077.1	protein RSI-1 [Nicotiana tomentosiformis] XP_016463473.1 PREDICTED: protein RSI-1-like [Nicotiana tabacum]	-	-	-	-	-	[ GO:0001101: response to acid chemical ];[ GO:0005575: cellular_component ];[ GO:0005576: extracellular region ];[ GO:0005911: cell-cell junction ];[ GO:0006950: response to stress ];[ GO:0008150: biological_process ];[ GO:0009266: response to temperature stimulus ];[ GO:0009408: response to heat ];[ GO:0009506: plasmodesma ];[ GO:0009628: response to abiotic stimulus ];[ GO:0009719: response to…	BP;CC	-	-	[LSE0474]A Gibberellin-regulated protein	R	[Gibberellin regulated protein]2CYDT@1|root,2S3SC@2759|Eukaryota,37W5Q@33090|Viridiplantae,3GK7Z@35493|Streptophyta,44THB@71274|asterids	4097.A0A1S3ZG98	LOC107786501	96	Protein RSI-1-like.	[PF02704]Gibberellin regulated protein	[IPR003854]Gibberellin regulated protein	-	-	-	-	-	-
ptg94lG0000110.t1	690561	694299	+	Q9P6N9	Protein PER1 homolog OS=Schizosaccharomyces pombe (strain 972 / ATCC 24843)	Os05g0220100	Per1-like family protein	-	-	AT1G16560	no symbol available	Per1-like family protein;(source:Araport11)	XP_016463475.1	PREDICTED: post-GPI attachment to proteins factor 3-like [Nicotiana tabacum]	-	-	[K23553]post-GPI attachment to proteins factor 3	[-]	[-]	[ GO:0000329: fungal-type vacuole membrane ];[ GO:0005789: endoplasmic reticulum membrane ];[ GO:0006506: GPI anchor biosynthetic process ];[ GO:0016788: hydrolase activity, acting on ester bonds ];[ GO:0030026: intracellular manganese ion homeostasis ]	BP;CC;MF	-	-	[KOG2970]Predicted membrane protein	S	[Per1-like family]COG5237@1|root,KOG2970@2759|Eukaryota,37NHR@33090|Viridiplantae,3G725@35493|Streptophyta,44PFH@71274|asterids	4097.A0A1S3ZG90	LOC107786502	342	Post-GPI attachment to proteins factor 3; Involved in the lipid remodeling steps of GPI-anchor maturation; Belongs to the PGAP3 family.	[PF04080]Per1-like family	[IPR007217]Per1-like	-	-	-	-	-	-
ptg94lG0000120.t1	796715	797186	-	-	-	-	-	-	-	-	-	-	XP_033515033.1	uncharacterized protein LOC117279591 [Nicotiana tomentosiformis]	-	-	-	-	-	-	-	-	-	-	-	-	4096.A0A1U7YKH7	LOC104248010	244	Uncharacterized protein LOC104248010 isoform X1.	-	-	-	-	-	-	-	-
ptg94lG0000130.t1	842098	843614	-	-	-	Os05g0404300	Similar to AlNc14C59G4370 protein	-	-	AT5G18920	no symbol available	Cox19-like CHCH family protein;(source:Araport11)	XP_019247025.1	PREDICTED: uncharacterized protein LOC109226657 [Nicotiana attenuata] XP_019247026.1 PREDICTED: uncharacterized protein LOC109226657 [Nicotiana attenuata] OIT01789.1 hypothetical protein A4A49_14542 [Nicotiana attenuata]	-	-	[K18177]cytochrome c oxidase assembly factor 4	[-]	[-]	-	-	-	-	-	-	[-]2C9HG@1|root,2S8K8@2759|Eukaryota,37WXV@33090|Viridiplantae,3GKSC@35493|Streptophyta,44UCU@71274|asterids	49451.A0A1J6I9S8	A4A49_14542	82	Uncharacterized protein.	-	-	-	-	-	-	-	-
ptg94lG0000140.t1	863933	871346	+	Q9AXU3	Senescence-associated protein SPA15, chloroplastic OS=Ipomoea batatas	Os05g0148700	Armadillo-type fold domain containing protein	[ CGSNL-Symbol: PSE ]; [ Oryzabase-Symbol: Pse (t), Pse ]	[ CGSNL-Symbol_Description: PREMATURE SENESCENCE ]; [ Oryzabase-Symbol_Description: premature senescence ]	AT1G66330	no symbol available	senescence-associated family protein;(source:Araport11)	XP_016499271.1	PREDICTED: uncharacterized protein LOC107817892 [Nicotiana tabacum]	-	-	-	-	-	[ GO:0000003: reproduction ];[ GO:0003006: developmental process involved in reproduction ];[ GO:0005575: cellular_component ];[ GO:0005622: intracellular anatomical structure ];[ GO:0005737: cytoplasm ];[ GO:0006950: response to stress ];[ GO:0006979: response to oxidative stress ];[ GO:0007275: multicellular organism development ];[ GO:0008150: biological_process ];[ GO:0008152: metabolic proce…	BP;CC	-	-	-	-	[leaf senescence]2C7MS@1|root,2QPKY@2759|Eukaryota,37I11@33090|Viridiplantae,3GBAR@35493|Streptophyta,44BNE@71274|asterids	4097.A0A1S4CDT4	LOC107817892	421	Uncharacterized protein LOC107817892.	-	[IPR044973]Senescence-associated protein AAF-like, chloroplastic	-	-	-	-	-	-
ptg94lG0000150.t1	1136831	1138037	+	Q00423	HMG-Y-related protein A OS=Glycine max	Os08g0428800	Similar to High mobility group I/Y-2	-	-	AT1G14900	HMGA	high mobility group A;(source:Araport11)	XP_009589683.1	HMG-Y-related protein A-like [Nicotiana tomentosiformis] XP_016499272.1 PREDICTED: HMG-Y-related protein A-like [Nicotiana tabacum]	-	-	-	-	-	[ GO:0000786: nucleosome ];[ GO:0003674: molecular_function ];[ GO:0003676: nucleic acid binding ];[ GO:0003677: DNA binding ];[ GO:0003690: double-stranded DNA binding ];[ GO:0005488: binding ];[ GO:0005575: cellular_component ];[ GO:0005622: intracellular anatomical structure ];[ GO:0005634: nucleus ];[ GO:0005730: nucleolus ];[ GO:0006334: nucleosome assembly ];[ GO:0006355: regulation of DNA-…	BP;CC;MF	-	-	[LSE1910]A Unnamed protein	X	[HMG-Y-related protein A-like]29T4M@1|root,2RXFH@2759|Eukaryota,37UHA@33090|Viridiplantae,3GI3M@35493|Streptophyta,44QXG@71274|asterids	4097.A0A1S4CDH7	LOC107817894	163	HMG-Y-related protein A-like.	[PF00538]linker histone H1 and H5 family;[PF02178]AT hook motif	[IPR005818]Linker histone H1/H5, domain H15;[IPR017956]AT hook, DNA-binding motif;[IPR036388]Winged helix-like DNA-binding domain superfamily;[IPR036390]Winged helix DNA-binding domain superfamily	-	[PR00929]AT-hook-like domain signature	[G3DSA:1.10.10.10]-	[SM00384]AT_hook_2;[SM00526]h15plus2	[SSF46785]Winged helix DNA-binding domain	-
ptg94lG0000160.t1	1141553	1152438	-	Q8W489	DNA repair protein RAD4 OS=Arabidopsis thaliana	Os08g0427500	DNA repair protein Rad4 family protein	[ Oryzabase-Symbol: XPC ]	-	AT5G16630	ATRAD4, RAD4	DNA repair protein Rad4 family;(source:Araport11)	XP_016499273.1	PREDICTED: DNA repair protein RAD4-like isoform X1 [Nicotiana tabacum]	-	-	[K10838]xeroderma pigmentosum group C-complementing protein	[ko03420]Nucleotide excision repair	[Genetic Information Processing]Replication and repair	[ GO:0000109: nucleotide-excision repair complex ];[ GO:0000111: nucleotide-excision repair factor 2 complex ];[ GO:0000217: DNA secondary structure binding ];[ GO:0000404: heteroduplex DNA loop binding ];[ GO:0000405: bubble DNA binding ];[ GO:0000715: nucleotide-excision repair, DNA damage recognition ];[ GO:0000724: double-strand break repair via homologous recombination ];[ GO:0003674: molecu…	BP;CC;MF	-	-	[KOG2179]Nucleotide excision repair complex XPC-HR23B, subunit XPC/DPB11	L	[DNA repair protein]COG5535@1|root,KOG2179@2759|Eukaryota,37Q33@33090|Viridiplantae,3G857@35493|Streptophyta,44FZN@71274|asterids	4097.A0A1S4CDQ2	LOC107817895	932	DNA repair protein RAD4-like isoform X1.	[PF03835]Rad4 transglutaminase-like domain;[PF10403]Rad4 beta-hairpin domain 1;[PF10404]Rad4 beta-hairpin domain 2;[PF10405]Rad4 beta-hairpin domain 3	[IPR004583]DNA repair protein Rad4;[IPR018325]Rad4/PNGase transglutaminase-like fold;[IPR018326]Rad4 beta-hairpin domain 1;[IPR018327]Rad4 beta-hairpin domain 2;[IPR018328]Rad4 beta-hairpin domain 3;[IPR036985]Transglutaminase-like superfamily;[IPR038765]Papain-like cysteine peptidase superfamily;[IPR042488]Rad4, beta-hairpin domain 3 superfamily	-	-	[G3DSA:2.20.20.110]-;[G3DSA:3.30.70.2460]-;[G3DSA:3.90.260.10]-	[SM01030]BHD_1_2;[SM01031]BHD_2_2;[SM01032]BHD_3_2	[SSF54001]Cysteine proteinases	-
ptg94lG0000170.t1	1180110	1181648	+	Q9M2C8	Pentatricopeptide repeat-containing protein At3g61360 OS=Arabidopsis thaliana	Os06g0694600	Pentatricopeptide repeat domain containing protein	-	-	AT3G61360	SLO3	Tetratricopeptide repeat (TPR)-like superfamily protein;(source:Araport11)	XP_016499275.1	PREDICTED: pentatricopeptide repeat-containing protein At3g61360-like [Nicotiana tabacum] XP_016499276.1 PREDICTED: pentatricopeptide repeat-containing protein At3g61360-like [Nicotiana tabacum]	-	-	-	-	-	[ GO:0000375: RNA splicing, via transesterification reactions ];[ GO:0000377: RNA splicing, via transesterification reactions with bulged adenosine as nucleophile ];[ GO:0000398: mRNA splicing, via spliceosome ];[ GO:0003674: molecular_function ];[ GO:0003676: nucleic acid binding ];[ GO:0003723: RNA binding ];[ GO:0003729: mRNA binding ];[ GO:0003824: catalytic activity ];[ GO:0004518: nuclease …	BP;CC;MF	-	-	[KOG4197]FOG: PPR repeat	R	[Pentatricopeptide repeat-containing protein]KOG4197@1|root,KOG4197@2759|Eukaryota,37MJR@33090|Viridiplantae,3G9QJ@35493|Streptophyta,44BA5@71274|asterids	4097.A0A1S4CDT9	LOC107817896	512	Pentatricopeptide repeat-containing protein At3g61360-like.	[PF01535]PPR repeat;[PF13041]PPR repeat family	[IPR002885]Pentatricopeptide repeat;[IPR011990]Tetratricopeptide-like helical domain superfamily	-	-	[G3DSA:1.25.40.10]Tetratricopeptide repeat domain	-	-	[TIGR00756]pentatricopeptide repeat
ptg94lG0000180.t1	1185792	1190826	-	Q91WC9	Diacylglycerol lipase-beta OS=Mus musculus	Os06g0256300	Similar to Calmodulin-binding heat-shock protein	-	-	AT5G37710	no symbol available	alpha/beta-Hydrolases superfamily protein;(source:Araport11)	XP_009589690.1	uncharacterized protein LOC104087012 [Nicotiana tomentosiformis] XP_016499277.1 PREDICTED: uncharacterized protein LOC107817897 [Nicotiana tabacum]	-	-	-	-	-	[ GO:0001516: prostaglandin biosynthetic process ];[ GO:0004806: triglyceride lipase activity ];[ GO:0005654: nucleoplasm ];[ GO:0005886: plasma membrane ];[ GO:0006629: lipid metabolic process ];[ GO:0006690: icosanoid metabolic process ];[ GO:0007405: neuroblast proliferation ];[ GO:0010898: positive regulation of triglyceride catabolic process ];[ GO:0016042: lipid catabolic process ];[ GO:001…	BP;CC;MF	-	-	[KOG2088]Predicted lipase/calmodulin-binding heat-shock protein	IOT	[Lipase 3 N-terminal region]KOG2088@1|root,KOG2088@2759|Eukaryota,37P54@33090|Viridiplantae,3GF3U@35493|Streptophyta,44Q5A@71274|asterids	4097.A0A1S4CDI2	LOC107817897	457	Uncharacterized protein LOC107817897.	[PF01764]Lipase (class 3);[PF03893]Lipase 3 N-terminal region	[IPR002921]Fungal lipase-like domain;[IPR005592]Mono-/di-acylglycerol lipase, N-terminal;[IPR029058]Alpha/Beta hydrolase fold	[cd00519]Lipase_3	-	[G3DSA:3.40.50.1820]alpha/beta hydrolase	-	[SSF53474]alpha/beta-Hydrolases	-
ptg94lG0000190.t1	1195354	1199030	+	Q9FHQ1	GDSL esterase/lipase At5g37690 OS=Arabidopsis thaliana	Os06g0257600	Esterase, SGNH hydrolase-type domain containing protein	[ CGSNL-Symbol: GELP82 ]; [ Oryzabase-Symbol: OsGELP82 ]	[ CGSNL-Symbol_Description: GDSL ESTERASE/LIPASE PROTEIN 82 ]; [ Oryzabase-Symbol_Description: GDSL esterase/lipase protein 82 ]	AT5G37690	no symbol available	SGNH hydrolase-type esterase superfamily protein;(source:Araport11)	XP_009589693.1	GDSL esterase/lipase At5g37690 [Nicotiana tomentosiformis] XP_016499278.1 PREDICTED: GDSL esterase/lipase At5g37690-like [Nicotiana tabacum]	-	-	-	-	-	[ GO:0005576: extracellular region ];[ GO:0016042: lipid catabolic process ];[ GO:0016788: hydrolase activity, acting on ester bonds ]	BP;CC;MF	-	-	[LSE0388]A Predicted lipase	RI	[Belongs to the 'GDSL' lipolytic enzyme family]COG3240@1|root,2QW3W@2759|Eukaryota,37MR9@33090|Viridiplantae,3G8S9@35493|Streptophyta,44QH3@71274|asterids	4097.A0A1S4CDQ7	LOC107817898	361	GDSL esterase/lipase At5g37690-like; Belongs to the 'GDSL' lipolytic enzyme family.	[PF00657]GDSL-like Lipase/Acylhydrolase	[IPR001087]GDSL lipase/esterase;[IPR035669]GDSL lipase/esterase-like, plant;[IPR036514]SGNH hydrolase superfamily	[cd01837]SGNH_plant_lipase_like	-	[G3DSA:3.40.50.1110]SGNH hydrolase	-	[SSF52266]SGNH hydrolase	-
ptg94lG0000200.t1	1201366	1201962	-	-	-	-	-	-	-	-	-	-	XP_016499284.1	PREDICTED: keratin, type I cytoskeletal 9-like [Nicotiana tabacum]	-	-	-	-	-	-	-	-	-	-	-	-	4097.A0A1S4CE92	LOC107817902	194	Keratin, type I cytoskeletal 9-like.	-	-	-	-	-	-	-	-
ptg94lG0000210.t1	1214233	1217955	-	Q9C7U5	Glucan endo-1,3-beta-glucosidase 2 OS=Arabidopsis thaliana	Os03g0221500	Glycoside hydrolase, family 17 protein	-	[ Oryzabase-Symbol_Description: glucan endo-1, 3-beta-glucosidase ]	AT1G66250	no symbol available	O-Glycosyl hydrolases family 17 protein;(source:Araport11)	XP_009589694.1	glucan endo-1,3-beta-glucosidase 2-like [Nicotiana tomentosiformis] XP_016499279.1 PREDICTED: glucan endo-1,3-beta-glucosidase 2-like [Nicotiana tabacum]	-	-	[K19891]glucan endo-1,3-beta-glucosidase 1/2/3 [EC:3.2.1.39]	[ko00500]Starch and sucrose metabolism;[ko01100]Metabolic pathways	[Metabolism]Carbohydrate metabolism;[Metabolism]Global and overview maps	[ GO:0003674: molecular_function ];[ GO:0003824: catalytic activity ];[ GO:0004553: hydrolase activity, hydrolyzing O-glycosyl compounds ];[ GO:0005488: binding ];[ GO:0005575: cellular_component ];[ GO:0005886: plasma membrane ];[ GO:0005975: carbohydrate metabolic process ];[ GO:0006952: defense response ];[ GO:0016020: membrane ];[ GO:0016787: hydrolase activity ];[ GO:0016798: hydrolase activ…	BP;CC;MF	-	-	[LSE0111]A beta-1, 3 glucanase	MVG	[Belongs to the glycosyl hydrolase 17 family]28N95@1|root,2QUUJ@2759|Eukaryota,37PQG@33090|Viridiplantae,3GABE@35493|Streptophyta,44NYG@71274|asterids	4097.A0A1S4CE87	LOC107817900	500	Glucan endo-1,3-beta-glucosidase 2-like; Belongs to the glycosyl hydrolase 17 family.	[PF00332]Glycosyl hydrolases family 17;[PF07983]X8 domain	[IPR000490]Glycoside hydrolase family 17;[IPR012946]X8 domain;[IPR017853]Glycoside hydrolase superfamily;[IPR044965]Glycoside hydrolase family 17, plant	-	-	[G3DSA:1.20.58.1040]-;[G3DSA:3.20.20.80]Glycosidases	[SM00768]X8_cls	[SSF51445](Trans)glycosidases	-
ptg94lG0000220.t1	1236022	1251019	+	-	-	Os03g0221300	Similar to No apical meristem protein, expressed	[ CGSNL-Symbol: NAC57 ]; [ Oryzabase-Symbol: ONAC057, ONAC57 ]	[ CGSNL-Symbol_Description: NAC DOMAIN-CONTAINING PROTEIN 57 ]; [ Oryzabase-Symbol_Description: NAC domain-containing protein 057, NAC domain-containing protein 57 ]	AT5G16610	no symbol available	hypothetical protein;(source:Araport11)	XP_016499280.1	PREDICTED: uncharacterized protein LOC107817901 isoform X1 [Nicotiana tabacum] XP_016499281.1 PREDICTED: uncharacterized protein LOC107817901 isoform X1 [Nicotiana tabacum]	-	-	-	-	-	-	-	-	-	-	-	[-]28NIW@1|root,2QV4G@2759|Eukaryota,37T4X@33090|Viridiplantae,3GAJ6@35493|Streptophyta,44IPK@71274|asterids	4097.A0A1S4CDU4	LOC107817901	686	Uncharacterized protein LOC107817901 isoform X1.	-	-	-	-	-	-	-	-
ptg94lG0000230.t1	1319802	1321956	-	Q9C7U7	Transcription factor MYB20 OS=Arabidopsis thaliana	Os09g0401000	Myb factor	[ CGSNL-Symbol: MYB10 ]; [ Oryzabase-Symbol: OsMyb10, Os2R_MYB82, 2R_MYB82 ]	[ CGSNL-Symbol_Description: MYB TRANSCRIPTION FACTOR 10 ]; [ Oryzabase-Symbol_Description: myb transcription factor 10, transcription factor MYB10, R2R3-MYB Transcription Factor 82 ]	AT1G66230	MYB20, AtMYB20	myb domain protein 20;(source:Araport11)	XP_009589696.1	transcription factor MYB20 [Nicotiana tomentosiformis]	[ MYB: MYB ]	-	[K09422]transcription factor MYB, plant	[-]	[-]	[ GO:0000976: transcription cis-regulatory region binding ];[ GO:0000987: cis-regulatory region sequence-specific DNA binding ];[ GO:0003700: DNA-binding transcription factor activity ];[ GO:0005634: nucleus ];[ GO:0009094: L-phenylalanine biosynthetic process ];[ GO:0045892: negative regulation of DNA-templated transcription ];[ GO:0045893: positive regulation of DNA-templated transcription ];[ …	BP;CC;MF	-	-	[KOG0048]Transcription factor, Myb superfamily	K	[Myb-like DNA-binding domain]COG5147@1|root,KOG0048@2759|Eukaryota,37IQ8@33090|Viridiplantae,3GC9X@35493|Streptophyta,44IVI@71274|asterids	4097.A0A1S4AYA4	LOC107802531	302	Protein ODORANT1-like.	[PF00249]Myb-like DNA-binding domain	[IPR001005]SANT/Myb domain;[IPR009057]Homeobox-like domain superfamily;[IPR017930]Myb domain	[cd00167]SANT	-	[G3DSA:1.10.10.60]-	[SM00717]sant	[SSF46689]Homeodomain-like	-
ptg94lG0000240.t1	1459942	1462852	+	Q8W4C8	ADP-ribosylation factor-like protein 8c OS=Arabidopsis thaliana	Os02g0732500	Similar to ADP-ribosylation factor-like protein	[ Oryzabase-Symbol: OsARL1b, ARL1b ]	[ Oryzabase-Symbol_Description: ARF-like protein 1b ]	AT5G37680	ARLA1A, ARL8c, ATARLA1A	ADP-ribosylation factor-like A1A;(source:Araport11)	XP_009589697.1	ADP-ribosylation factor-like protein 8c isoform X1 [Nicotiana tomentosiformis] XP_016442470.1 PREDICTED: ADP-ribosylation factor-like protein 8B isoform X1 [Nicotiana tabacum] XP_019252666.1 PREDICTED: ADP-ribosylation factor-like protein 8c isoform X2 [Nicotiana attenuata] OIT08676.1 adp-ribosylation factor-like protein 3 [Nicotiana attenuata]	-	-	[K07955]ADP-ribosylation factor-like protein 8	[-]	[-]	[ GO:0000166: nucleotide binding ];[ GO:0001882: nucleoside binding ];[ GO:0001883: purine nucleoside binding ];[ GO:0002252: immune effector process ];[ GO:0002376: immune system process ];[ GO:0003674: molecular_function ];[ GO:0003924: GTPase activity ];[ GO:0005488: binding ];[ GO:0005525: GTP binding ];[ GO:0005765: lysosomal membrane ];[ GO:0005819: spindle ];[ GO:0006950: response to stres…	BP;CC;MF	[COG1100]General function prediction only GTPase SAR1 family domain	R	[KOG0075]GTP-binding ADP-ribosylation factor-like protein	R	[Belongs to the small GTPase superfamily. Arf family]COG1100@1|root,KOG0075@2759|Eukaryota,37KP3@33090|Viridiplantae,3G8V8@35493|Streptophyta,44SX3@71274|asterids	4097.A0A1S3XRG9	LOC107767879	184	ADP-ribosylation factor-like protein 8B isoform X1; Belongs to the small GTPase superfamily. Arf family.	[PF00025]ADP-ribosylation factor family	[IPR005225]Small GTP-binding protein domain;[IPR006689]Small GTPase superfamily, ARF/SAR type;[IPR027417]P-loop containing nucleoside triphosphate hydrolase;[IPR044154]ADP-ribosylation factor-like protein 8A/8B	[cd04159]Arl10_like	[PR00328]GTP-binding SAR1 protein signature	[G3DSA:3.40.50.300]-	[SM00173]ras_sub_4;[SM00175]rab_sub_5;[SM00177]arf_sub_2;[SM00178]sar_sub_1	[SSF52540]P-loop containing nucleoside triphosphate hydrolases	[TIGR00231]small GTP-binding protein domain
ptg94lG0000250.t2	1472372	1476971	-	Q9M723	Protein JAZ7 OS=Solanum lycopersicum	Os03g0402800	TIFY family protein, JASMONATE-ZIM domain (JAZ) protein, JA signaling, Regulation of spikelet development, Regulation of coleoptile length under submergence	[ RAP-DB-Symbol: OsJAZ6 ]; [ CGSNL-Symbol: TIFY10A ]; [ Oryzabase-Symbol: OsJAZ5, JAZ5, JAZ6, OsJAZ6, OsTIFY10A ]	[ RAP-DB-Symbol_Description: JASMONATE-ZIM DOMAIN protein 6 ]; [ CGSNL-Symbol_Description: TIFY GENE 10A ]; [ Oryzabase-Symbol_Description: Jasmonate ZIM-domain protein 5, Jasmonate ZIM-domain protein 6 ]	AT1G19180	JAZ1, TIFY10A, AtJAZ1	jasmonate-zim-domain protein 1;(source:Araport11)	XP_009589699.1	protein JAZ7-like isoform X1 [Nicotiana tomentosiformis] XP_016442472.1 PREDICTED: protein TIFY 10B-like isoform X1 [Nicotiana tabacum]	[ Tify: Tify ]	-	[K13464]jasmonate ZIM domain-containing protein	[ko04075]Plant hormone signal transduction	[Environmental Information Processing]Signal transduction	[ GO:0005634: nucleus ];[ GO:0009611: response to wounding ];[ GO:0031347: regulation of defense response ];[ GO:2000022: regulation of jasmonic acid mediated signaling pathway ]	BP;CC	-	-	[LSE0151]A Uncharacterized protein	S	[Divergent CCT motif]29084@1|root,2R736@2759|Eukaryota,38B08@33090|Viridiplantae,3GRRH@35493|Streptophyta,44R9S@71274|asterids	4097.A0A1S3XS16	LOC107767880	211	Protein TIFY 10B-like isoform X1.	[PF06200]tify domain;[PF09425]Jas motif	[IPR010399]Tify domain;[IPR018467]CO/COL/TOC1, conserved site;[IPR040390]TIFY/JAZ family	-	-	-	[SM00979]tify_2	-	-
ptg94lG0000260.t1	1692546	1695864	-	Q9LVI6	Probable inactive receptor kinase RLK902 OS=Arabidopsis thaliana	Os03g0223000	Similar to Atypical receptor-like kinase MARK	[ CGSNL-Symbol: RLCK377 ]; [ Oryzabase-Symbol: OsRLCK377 ]	[ CGSNL-Symbol_Description: RECEPTOR-LIKE CYTOPLASMIC KINASE 377 ]; [ Oryzabase-Symbol_Description: Receptor-like Cytoplasmic Kinase 377 ]	AT3G17840	RLK902	receptor-like kinase 902;(source:Araport11)	XP_009592532.1	probable inactive receptor kinase RLK902 [Nicotiana tomentosiformis] XP_016476395.1 PREDICTED: probable inactive receptor kinase RLK902 [Nicotiana tabacum]	-	[ RLK-Pelle_LRR-III ]	-	-	-	[ GO:0001101: response to acid chemical ];[ GO:0004672: protein kinase activity ];[ GO:0005515: protein binding ];[ GO:0005524: ATP binding ];[ GO:0005575: cellular_component ];[ GO:0005618: cell wall ];[ GO:0005622: intracellular anatomical structure ];[ GO:0005737: cytoplasm ];[ GO:0005773: vacuole ];[ GO:0005774: vacuolar membrane ];[ GO:0005829: cytosol ];[ GO:0005886: plasma membrane ];[ GO:…	BP;CC;MF	[COG0515]Signal transduction mechanisms Serine/threonine protein kinase;[COG1262]Posttranslational modification, protein turnover, chaperones Formylglycine-generating enzyme, required for sulfatase activity, contains SUMF1/FGE domain	O;T	[LSE0002]A Receptor protein kinase containing LRR repeats	T	[Leucine rich repeat N-terminal domain]2CMWV@1|root,2QSFF@2759|Eukaryota,37RUS@33090|Viridiplantae,3GDE6@35493|Streptophyta,44D6A@71274|asterids	4097.A0A1S4AI68	LOC107797986	646	Probable inactive receptor kinase RLK902.	[PF00069]Protein kinase domain;[PF00560]Leucine Rich Repeat;[PF08263]Leucine rich repeat N-terminal domain;[PF13855]Leucine rich repeat	[IPR000719]Protein kinase domain;[IPR001611]Leucine-rich repeat;[IPR011009]Protein kinase-like domain superfamily;[IPR013210]Leucine-rich repeat-containing N-terminal, plant-type;[IPR017441]Protein kinase, ATP binding site;[IPR032675]Leucine-rich repeat domain superfamily	[cd14066]STKc_IRAK	-	[G3DSA:1.10.510.10]Transferase(Phosphotransferase) domain 1;[G3DSA:3.30.200.20]Phosphorylase Kinase; domain 1;[G3DSA:3.80.10.10]Ribonuclease Inhibitor	-	[SSF52058]L domain-like;[SSF56112]Protein kinase-like (PK-like)	-
ptg94lG0000270.t1	1719443	1719838	-	-	-	Os02g0734900	Similar to Erwinia induced protein 2	-	-	AT5G17190	no symbol available	B-cell receptor-associated-like protein;(source:Araport11)	XP_009631997.1	uncharacterized protein LOC104121659 [Nicotiana tomentosiformis] XP_016476396.1 PREDICTED: uncharacterized protein LOC107797987 [Nicotiana tabacum]	-	-	-	-	-	[ GO:0005783: endoplasmic reticulum ];[ GO:0005789: endoplasmic reticulum membrane ];[ GO:0006886: intracellular protein transport ];[ GO:0006888: endoplasmic reticulum to Golgi vesicle-mediated transport ];[ GO:0016020: membrane ];[ GO:0070973: protein localization to endoplasmic reticulum exit site ]	BP;CC	-	-	[LSE1413]A Unnamed protein	X	[Erwinia induced protein 2]2AMKP@1|root,2RZCD@2759|Eukaryota,37UJW@33090|Viridiplantae,3GI6G@35493|Streptophyta,44JMV@71274|asterids	4097.A0A1S4AIB6	LOC107797987	131	Uncharacterized protein LOC107797987.	-	[IPR008417]B-cell receptor-associated protein 29/31	-	-	-	-	-	-
ptg94lG0000280.t1	1736258	1738142	-	Q0WPN8	Plasmodesmata-located protein 7 OS=Arabidopsis thaliana	Os04g0537800	Protein of unknown function DUF26 domain containing protein	-	-	AT5G37660	PDLP7	plasmodesmata-located protein 7;(source:Araport11)	XP_009631996.1	plasmodesmata-located protein 7-like [Nicotiana tomentosiformis] XP_016476392.1 PREDICTED: cysteine-rich repeat secretory protein 60-like [Nicotiana tabacum]	-	-	-	-	-	[ GO:0005575: cellular_component ];[ GO:0005886: plasma membrane ];[ GO:0005911: cell-cell junction ];[ GO:0009506: plasmodesma ];[ GO:0030054: cell junction ];[ GO:0055044: symplast ]	CC	-	-	[LSE0013]A Uncharacterized protein	S	[Salt stress response/antifungal]28KX7@1|root,2QTDS@2759|Eukaryota,37RVD@33090|Viridiplantae,3GFFU@35493|Streptophyta,44FCD@71274|asterids	4097.A0A1S4AI77	LOC107797982	283	Cysteine-rich repeat secretory protein 60-like.	[PF01657]Salt stress response/antifungal	[IPR002902]Gnk2-homologous domain;[IPR038408]Gnk2-homologous domain superfamily	-	-	[G3DSA:3.30.430.20]-	-	-	-
ptg94lG0000290.t1	1761760	1762140	+	-	-	-	-	-	-	-	-	-	XP_016465002.1	PREDICTED: uncharacterized protein LOC107787902 [Nicotiana tabacum]	-	-	-	-	-	-	-	-	-	-	-	-	4097.A0A1S3ZKX0	LOC107787902	529	Uncharacterized protein LOC107787902.	-	-	-	-	-	-	-	-
ptg94lG0000300.t1	1908104	1908486	-	-	-	-	-	-	-	-	-	-	XP_016434903.1	PREDICTED: LOW QUALITY PROTEIN: uncharacterized protein LOC107761218, partial [Nicotiana tabacum]	-	-	-	-	-	[ GO:0003674: molecular_function ];[ GO:0003824: catalytic activity ];[ GO:0005575: cellular_component ];[ GO:0005622: intracellular anatomical structure ];[ GO:0005634: nucleus ];[ GO:0005737: cytoplasm ];[ GO:0016787: hydrolase activity ];[ GO:0016817: hydrolase activity, acting on acid anhydrides ];[ GO:0016818: hydrolase activity, acting on acid anhydrides, in phosphorus-containing anhydrides…	CC;MF	-	-	-	-	[NUDIX domain]COG0494@1|root,KOG2839@2759|Eukaryota,37T26@33090|Viridiplantae,3GHXY@35493|Streptophyta,44J4G@71274|asterids	4097.A0A1S3X5B3	LOC107761218	2734	LOW QUALITY PROTEIN: uncharacterized protein LOC107761218.	-	-	-	-	-	-	-	-
ptg94lG0000310.t1	1942559	1948978	-	Q40392	TMV resistance protein N OS=Nicotiana glutinosa	Os08g0543500	Similar to NBS-LRR type resistance protein (Fragment)	-	-	AT5G17680	no symbol available	disease resistance protein (TIR-NBS-LRR class);(source:Araport11)	XP_016434903.1	PREDICTED: LOW QUALITY PROTEIN: uncharacterized protein LOC107761218, partial [Nicotiana tabacum]	-	-	-	-	-	[ GO:0005515: protein binding ];[ GO:0005524: ATP binding ];[ GO:0005737: cytoplasm ];[ GO:0006952: defense response ];[ GO:0007165: signal transduction ];[ GO:0009626: plant-type hypersensitive response ];[ GO:0043531: ADP binding ];[ GO:0050135: NAD(P)+ nucleosidase activity ];[ GO:0061809: NAD+ nucleotidase, cyclic ADP-ribose generating ]	BP;CC;MF	[COG3903]General function prediction only Predicted ATPase	R	[LSE0039]A Disease resistance protein (TIR-NBS-LRR class)	VT	[Toll - interleukin 1 - resistance]COG4886@1|root,2SIP6@2759|Eukaryota	4097.A0A1S3X5B3	LOC107761218	2734	LOW QUALITY PROTEIN: uncharacterized protein LOC107761218.	[PF00560]Leucine Rich Repeat;[PF00931]NB-ARC domain;[PF01582]TIR domain;[PF20160]C-JID domain	[IPR000157]Toll/interleukin-1 receptor homology (TIR) domain;[IPR001611]Leucine-rich repeat;[IPR002182]NB-ARC;[IPR003591]Leucine-rich repeat, typical subtype;[IPR027417]P-loop containing nucleoside triphosphate hydrolase;[IPR032675]Leucine-rich repeat domain superfamily;[IPR035897]Toll/interleukin-1 receptor homology (TIR) domain superfamily;[IPR042197]Apoptotic protease-activating factors, helic…	-	[PR00364]Disease resistance protein signature	[G3DSA:1.10.8.430]-;[G3DSA:3.40.50.10140]-;[G3DSA:3.40.50.300]-;[G3DSA:3.80.10.10]Ribonuclease Inhibitor	[SM00255]till_3;[SM00369]LRR_typ_2	[SSF52058]L domain-like;[SSF52200]Toll/Interleukin receptor TIR domain;[SSF52540]P-loop containing nucleoside triphosphate hydrolases	-
ptg94lG0000320.t1	1976502	1979070	-	Q9ZU95	Nudix hydrolase 17, mitochondrial OS=Arabidopsis thaliana	Os02g0734300	Similar to Nudix hydrolase 18, mitochondrial precursor (EC 3.6.1.-) (AtNUDT18)	[ CGSNL-Symbol: NUDX8 ]; [ Oryzabase-Symbol: OsNUDX8 ]	[ CGSNL-Symbol_Description: NUDIX HYDROLASE 8 ]; [ Oryzabase-Symbol_Description: Nudix Hydrolase 8 ]	AT2G01670	atnudt17, NUDT17	nudix hydrolase homolog 17;(source:Araport11)	XP_009615821.1	nudix hydrolase 17, mitochondrial-like [Nicotiana tomentosiformis] XP_016458836.1 PREDICTED: nudix hydrolase 17, mitochondrial-like [Nicotiana tabacum]	-	-	[K07766]diphosphoinositol-polyphosphate diphosphatase [EC:3.6.1.52]	[-]	[-]	[ GO:0003674: molecular_function ];[ GO:0003824: catalytic activity ];[ GO:0005575: cellular_component ];[ GO:0005622: intracellular anatomical structure ];[ GO:0005634: nucleus ];[ GO:0005737: cytoplasm ];[ GO:0005739: mitochondrion ];[ GO:0016462: pyrophosphatase activity ];[ GO:0016787: hydrolase activity ];[ GO:0016817: hydrolase activity, acting on acid anhydrides ];[ GO:0016818: hydrolase a…	CC;MF	[COG0494]Defense mechanisms 8-oxo-dGTP pyrophosphatase MutT and related house-cleaning NTP pyrophosphohydrolases, NUDIX family	V	[KOG2839]Diadenosine and diphosphoinositol polyphosphate phosphohydrolase	T	[NUDIX domain]COG0494@1|root,KOG2839@2759|Eukaryota,37T26@33090|Viridiplantae,3GHXY@35493|Streptophyta,44J4G@71274|asterids	4097.A0A1S3Z324	LOC107782464	210	Nudix hydrolase 17, mitochondrial-like.	[PF00293]NUDIX domain	[IPR000086]NUDIX hydrolase domain;[IPR015797]NUDIX hydrolase-like domain superfamily;[IPR020084]NUDIX hydrolase, conserved site;[IPR047198]Diphosphoinositol polyphosphate phosphohydrolase-like, NUDIX domain	[cd04666]Nudix_Hydrolase_9	-	[G3DSA:3.90.79.10]Nucleoside Triphosphate Pyrophosphohydrolase	-	[SSF55811]Nudix	-
ptg94lG0000330.t1	1987824	1998766	-	Q9YHB5	Condensin complex subunit 3 OS=Xenopus laevis	Os06g0256000	Condensin complex subunit 3	-	-	AT5G37630	EMB2656, CAP-G	ARM repeat superfamily protein;(source:Araport11)	XP_009785974.1	PREDICTED: condensin complex subunit 3 [Nicotiana sylvestris]	-	-	[K06678]condensin complex subunit 3	[-]	[-]	[ GO:0000793: condensed chromosome ];[ GO:0000796: condensin complex ];[ GO:0005634: nucleus ];[ GO:0005829: cytosol ];[ GO:0007076: mitotic chromosome condensation ];[ GO:0051301: cell division ]	BP;CC	-	-	[KOG2025]Chromosome condensation complex Condensin, subunit G	BD	[Nuclear condensing complex subunits, C-term domain]COG5218@1|root,KOG2025@2759|Eukaryota,37PWK@33090|Viridiplantae,3G9X3@35493|Streptophyta,44I3U@71274|asterids	4096.A0A1U7XGB0	LOC104234160	1041	Condensin complex subunit 3.	[PF12719]Nuclear condensing complex subunits, C-term domain	[IPR011989]Armadillo-like helical;[IPR016024]Armadillo-type fold;[IPR018247]EF-Hand 1, calcium-binding site;[IPR025977]Nuclear condensin complex subunit 3, C-terminal domain;[IPR027165]Condensin complex subunit 3	-	-	[G3DSA:1.25.10.10]-	-	[SSF48371]ARM repeat	-
ptg94lG0000340.t1	2036680	2037063	+	-	-	-	-	-	-	-	-	-	XP_059306362.1	uncharacterized protein LOC132057777 [Lycium ferocissimum]	-	-	-	-	-	-	-	-	-	[KOG0017]FOG: Transposon-encoded proteins with TYA, reverse transcriptase, integrase domains in various combinations	R	[DNA RNA polymerases superfamily protein]COG2801@1|root,KOG0017@2759|Eukaryota,37RRH@33090|Viridiplantae	4096.A0A1U7XNB8	LOC104236248	214	Uncharacterized protein LOC104236248.	-	-	-	-	-	-	-	-
ptg94lG0000350.t1	2160358	2164656	+	P12424	Glutamine synthetase OS=Nicotiana plumbaginifolia	Os02g0735200	Glutamine synthetase shoot isozyme (EC 6.3.1.2) (Glutamate--ammonia ligase) (Clone lambda-GS28)	[ CGSNL-Symbol: GLN1;1 ]; [ Oryzabase-Symbol: OsGLN1;1, GS1, RGS28, OsGS1;1, GS1;1, OsGS, GS1, OsGS1, GLN1-1, OsGS1-1, GS1-1 ]	[ CGSNL-Symbol_Description: GLUTAMINE SYNTHETASE 1;1 ]; [ Oryzabase-Symbol_Description: cytosolic glutamine synthethase 1;1, cytosolic glutamine synthase 1, glutamine synthetase 1;1, Glutamine synthetase, glutamine synthetase 1, glutamine synthetase shoot isozyme, glutamate:ammonia ligase gamma, Gln synthetase 1-1 ]	AT5G37600	ATGSR1, ATGLN1;1, GLN1;1, GSR 1	hypothetical protein;(source:Araport11)	XP_009631592.1	glutamine synthetase isoform X1 [Nicotiana tomentosiformis]	-	-	[K01915]glutamine synthetase [EC:6.3.1.2]	[ko00220]Arginine biosynthesis;[ko00250]Alanine, aspartate and glutamate metabolism;[ko00630]Glyoxylate and dicarboxylate metabolism;[ko00910]Nitrogen metabolism;[ko01100]Metabolic pathways;[ko01230]Biosynthesis of amino acids	[Metabolism]Amino acid metabolism;[Metabolism]Carbohydrate metabolism;[Metabolism]Energy metabolism;[Metabolism]Global and overview maps	[ GO:0003824: catalytic activity ];[ GO:0004356: glutamine synthetase activity ];[ GO:0005524: ATP binding ];[ GO:0005737: cytoplasm ];[ GO:0006542: glutamine biosynthetic process ];[ GO:0006807: nitrogen compound metabolic process ]	BP;CC;MF	[COG0174]Amino acid transport and metabolism Glutamine synthetase	E	[KOG0683]Glutamine synthetase	E	[glutamine synthetase]COG0174@1|root,KOG0683@2759|Eukaryota,37JCK@33090|Viridiplantae,3GG2Q@35493|Streptophyta,44QE7@71274|asterids	4097.A0A1S4BD09	LOC107807051	356	Glutamine synthetase.	[PF00120]Glutamine synthetase, catalytic domain;[PF03951]Glutamine synthetase, beta-Grasp domain	[IPR008146]Glutamine synthetase, catalytic domain;[IPR008147]Glutamine synthetase, N-terminal domain;[IPR014746]Glutamine synthetase/guanido kinase, catalytic domain;[IPR027302]Glutamine synthetase, N-terminal conserved site;[IPR027303]Glutamine synthetase, glycine-rich site;[IPR036651]Glutamine synthetase, N-terminal domain superfamily	-	-	[G3DSA:3.10.20.70]-;[G3DSA:3.30.590.10]Glutamine synthetase/guanido kinase, catalytic domain	[SM01230]Gln_synt_C_2	[SSF54368]Glutamine synthetase, N-terminal domain;[SSF55931]Glutamine synthetase/guanido kinase	-
ptg94lG0000360.t1	2170370	2192001	+	-	-	Os04g0278200	Tetratricopeptide-like helical domain containing protein	-	-	AT5G37590	no symbol available	Tetratricopeptide repeat (TPR)-like superfamily protein;(source:Araport11)	XP_009631594.1	kinesin light chain 3 isoform X1 [Nicotiana tomentosiformis] XP_018622105.1 kinesin light chain 3 isoform X2 [Nicotiana tomentosiformis]	-	-	-	-	-	[ GO:0005515: protein binding ]	MF	-	-	-	-	[Tetratricopeptide repeat]COG0457@1|root,KOG1840@2759|Eukaryota,37Q20@33090|Viridiplantae,3GGHD@35493|Streptophyta,44CEI@71274|asterids	49451.A0A1J6IRC4	A4A49_18791	550	TPR_REGION domain-containing protein.	[PF13424]Tetratricopeptide repeat	[IPR011990]Tetratricopeptide-like helical domain superfamily;[IPR019734]Tetratricopeptide repeat	-	-	[G3DSA:1.25.40.10]Tetratricopeptide repeat domain	[SM00028]tpr_5	[SSF48452]TPR-like	-
ptg94lG0000370.t1	2198805	2200265	+	O04491	Putative pentatricopeptide repeat-containing protein At1g09680 OS=Arabidopsis thaliana	-	-	-	-	AT1G09680	no symbol available	Pentatricopeptide repeat (PPR) superfamily protein;(source:Araport11)	XP_033508754.1	putative pentatricopeptide repeat-containing protein At1g09680, partial [Nicotiana tomentosiformis]	-	-	-	-	-	[ GO:0003674: molecular_function ];[ GO:0003676: nucleic acid binding ];[ GO:0003723: RNA binding ];[ GO:0003824: catalytic activity ];[ GO:0004518: nuclease activity ];[ GO:0004519: endonuclease activity ];[ GO:0005488: binding ];[ GO:0005515: protein binding ];[ GO:0005575: cellular_component ];[ GO:0005622: intracellular anatomical structure ];[ GO:0005737: cytoplasm ];[ GO:0005739: mitochondr…	BP;CC;MF	-	-	[KOG4197]FOG: PPR repeat	R	[Pentatricopeptide repeat-containing protein]KOG4197@1|root,KOG4197@2759|Eukaryota,37IB0@33090|Viridiplantae,3G9CF@35493|Streptophyta,44HFC@71274|asterids	4097.A0A1S3XG81	LOC107764829	614	Putative pentatricopeptide repeat-containing protein At1g09680.	[PF01535]PPR repeat;[PF12854]PPR repeat;[PF13041]PPR repeat family	[IPR002885]Pentatricopeptide repeat;[IPR011990]Tetratricopeptide-like helical domain superfamily	-	-	[G3DSA:1.25.40.10]Tetratricopeptide repeat domain	-	[SSF81901]HCP-like	[TIGR00756]pentatricopeptide repeat
ptg94lG0000380.t1	2234621	2235799	+	O04491	Putative pentatricopeptide repeat-containing protein At1g09680 OS=Arabidopsis thaliana	-	-	-	-	AT1G09680	no symbol available	Pentatricopeptide repeat (PPR) superfamily protein;(source:Araport11)	XP_016438912.1	PREDICTED: putative pentatricopeptide repeat-containing protein At1g09680 [Nicotiana tabacum]	-	-	-	-	-	[ GO:0005515: protein binding ];[ GO:0005739: mitochondrion ]	CC;MF	-	-	[KOG4197]FOG: PPR repeat	R	-	4097.A0A1S3XGS7	LOC107764833	399	Putative pentatricopeptide repeat-containing protein At1g09680.	[PF01535]PPR repeat;[PF12854]PPR repeat;[PF13041]PPR repeat family	[IPR002885]Pentatricopeptide repeat;[IPR011990]Tetratricopeptide-like helical domain superfamily	-	-	[G3DSA:1.25.40.10]Tetratricopeptide repeat domain	-	-	[TIGR00756]pentatricopeptide repeat
ptg94lG0000390.t1	2260828	2265560	+	Q40392	TMV resistance protein N OS=Nicotiana glutinosa	-	-	-	-	AT1G64070	RLM1	Disease resistance protein (TIR-NBS-LRR class) family;(source:Araport11)	XP_016497112.1	PREDICTED: TMV resistance protein N-like isoform X2 [Nicotiana tabacum]	-	-	-	-	-	[ GO:0005515: protein binding ];[ GO:0005524: ATP binding ];[ GO:0005737: cytoplasm ];[ GO:0006952: defense response ];[ GO:0007165: signal transduction ];[ GO:0009626: plant-type hypersensitive response ];[ GO:0043531: ADP binding ];[ GO:0050135: NAD(P)+ nucleosidase activity ];[ GO:0061809: NAD+ nucleotidase, cyclic ADP-ribose generating ]	BP;CC;MF	-	-	[LSE0039]A Disease resistance protein (TIR-NBS-LRR class)	VT	[RESISTANCE protein]COG4886@1|root,2QWPX@2759|Eukaryota,37KD9@33090|Viridiplantae	4097.A0A1S4C7J8	LOC107815978	670	TMV resistance protein N-like isoform X1.	[PF01582]TIR domain;[PF13855]Leucine rich repeat	[IPR000157]Toll/interleukin-1 receptor homology (TIR) domain;[IPR001611]Leucine-rich repeat;[IPR003591]Leucine-rich repeat, typical subtype;[IPR032675]Leucine-rich repeat domain superfamily;[IPR035897]Toll/interleukin-1 receptor homology (TIR) domain superfamily;[IPR044974]Disease resistance protein, plants	-	-	[G3DSA:3.40.50.10140]-;[G3DSA:3.80.10.10]Ribonuclease Inhibitor	[SM00369]LRR_typ_2	[SSF52058]L domain-like;[SSF52200]Toll/Interleukin receptor TIR domain	-
ptg94lG0000400.t1	2308228	2308641	-	F4I1I4	Auxin-responsive protein SAUR67 OS=Arabidopsis thaliana	Os09g0546100	Small auxin-up RNA (SAUR), Auxin-responsive SAUR gene family member, Auxin synthesis and transport, Plant growth	[ RAP-DB-Symbol: OsSAUR45, SAUR45 ]; [ CGSNL-Symbol: SAUR45 ]; [ Oryzabase-Symbol: OsSAUR45 ]	[ RAP-DB-Symbol_Description: SMALL AUXIN-UP RNA 45, Small auxin-up RNA 45 ]; [ CGSNL-Symbol_Description: SMALL AUXIN-UP RNA 45 ]; [ Oryzabase-Symbol_Description: Small auxin-up RNA 45 ]	AT1G29510	SAUR67	SAUR-like auxin-responsive protein family;(source:Araport11)	XP_009619469.1	auxin-responsive protein SAUR68-like isoform X2 [Nicotiana tomentosiformis]	-	-	[K14488]SAUR family protein	[ko04075]Plant hormone signal transduction	[Environmental Information Processing]Signal transduction	[ GO:0000003: reproduction ];[ GO:0003006: developmental process involved in reproduction ];[ GO:0005575: cellular_component ];[ GO:0005622: intracellular anatomical structure ];[ GO:0005634: nucleus ];[ GO:0005730: nucleolus ];[ GO:0005886: plasma membrane ];[ GO:0006810: transport ];[ GO:0007275: multicellular organism development ];[ GO:0008150: biological_process ];[ GO:0009733: response to a…	BP;CC	-	-	[LSE0432]A Auxin responsive protein	RT	[Auxin-induced]2CDZV@1|root,2S4GQ@2759|Eukaryota,37W9F@33090|Viridiplantae,3GK6X@35493|Streptophyta,44QAY@71274|asterids	4097.A0A1S4CBZ0	LOC107817361	146	Auxin-responsive protein SAUR68-like.	[PF02519]Auxin responsive protein	[IPR003676]Small auxin-up RNA	-	-	-	-	-	-
ptg94lG0000410.t1	2345163	2345600	-	Q0V7Z5	Auxin-responsive protein SAUR64 OS=Arabidopsis thaliana	Os08g0550700	Similar to Auxin induced protein	[ CGSNL-Symbol: SAUR36 ]; [ Oryzabase-Symbol: OsSAUR36 ]	[ CGSNL-Symbol_Description: SMALL AUXIN-UP RNA 36 ]; [ Oryzabase-Symbol_Description: Small auxin-up RNA 36 ]	AT1G29450	SAUR64	SAUR-like auxin-responsive protein family;(source:Araport11)	XP_033510102.1	auxin-responsive protein SAUR68-like [Nicotiana tomentosiformis]	-	-	[K14488]SAUR family protein	[ko04075]Plant hormone signal transduction	[Environmental Information Processing]Signal transduction	[ GO:0000003: reproduction ];[ GO:0003006: developmental process involved in reproduction ];[ GO:0005575: cellular_component ];[ GO:0005622: intracellular anatomical structure ];[ GO:0005634: nucleus ];[ GO:0005730: nucleolus ];[ GO:0005886: plasma membrane ];[ GO:0006810: transport ];[ GO:0007275: multicellular organism development ];[ GO:0008150: biological_process ];[ GO:0009733: response to a…	BP;CC	-	-	[LSE0432]A Auxin responsive protein	RT	[Auxin-induced]2CDZV@1|root,2S4GQ@2759|Eukaryota,37W9F@33090|Viridiplantae,3GK6X@35493|Streptophyta,44T9J@71274|asterids	49451.A0A1J6IS75	SAUR64_1	145	Auxin-responsive protein saur64.	[PF02519]Auxin responsive protein	[IPR003676]Small auxin-up RNA	-	-	-	-	-	-
ptg94lG0000420.t1	2348202	2348657	-	Q0V7Z5	Auxin-responsive protein SAUR64 OS=Arabidopsis thaliana	Os09g0546100	Small auxin-up RNA (SAUR), Auxin-responsive SAUR gene family member, Auxin synthesis and transport, Plant growth	[ RAP-DB-Symbol: OsSAUR45, SAUR45 ]; [ CGSNL-Symbol: SAUR45 ]; [ Oryzabase-Symbol: OsSAUR45 ]	[ RAP-DB-Symbol_Description: SMALL AUXIN-UP RNA 45, Small auxin-up RNA 45 ]; [ CGSNL-Symbol_Description: SMALL AUXIN-UP RNA 45 ]; [ Oryzabase-Symbol_Description: Small auxin-up RNA 45 ]	AT1G29450	SAUR64	SAUR-like auxin-responsive protein family;(source:Araport11)	XP_009619471.1	auxin-responsive protein SAUR68-like [Nicotiana tomentosiformis] XP_016471498.1 PREDICTED: auxin-responsive protein SAUR68-like [Nicotiana tabacum]	-	-	[K14488]SAUR family protein	[ko04075]Plant hormone signal transduction	[Environmental Information Processing]Signal transduction	[ GO:0000003: reproduction ];[ GO:0003006: developmental process involved in reproduction ];[ GO:0005575: cellular_component ];[ GO:0005622: intracellular anatomical structure ];[ GO:0005634: nucleus ];[ GO:0005730: nucleolus ];[ GO:0005886: plasma membrane ];[ GO:0006810: transport ];[ GO:0007275: multicellular organism development ];[ GO:0008150: biological_process ];[ GO:0009733: response to a…	BP;CC	-	-	[LSE0432]A Auxin responsive protein	RT	[Auxin-induced protein 6B-like]2CDZV@1|root,2S4GQ@2759|Eukaryota,37W9F@33090|Viridiplantae,3GK6X@35493|Streptophyta,44NM6@71274|asterids	4097.A0A1S4A4D3	LOC107793623	186	Auxin-responsive protein SAUR68-like.	[PF02519]Auxin responsive protein	[IPR003676]Small auxin-up RNA	-	-	-	-	-	-
ptg94lG0000430.t1	2366974	2367876	+	-	-	-	-	-	-	-	-	-	XP_016488410.1	PREDICTED: uncharacterized protein LOC107808406 [Nicotiana tabacum]	-	-	-	-	-	-	-	-	-	-	-	[-]2D52U@1|root,2SX6M@2759|Eukaryota,3823V@33090|Viridiplantae,3GRY9@35493|Streptophyta	4097.A0A1S4BHQ7	LOC107808406	578	Uncharacterized protein LOC107808406.	-	-	-	-	-	-	-	-
ptg94lG0000440.t1	2430367	2437646	+	Q40392	TMV resistance protein N OS=Nicotiana glutinosa	Os08g0260800	Similar to NB-ARC domain containing protein	-	-	AT5G17680	no symbol available	disease resistance protein (TIR-NBS-LRR class);(source:Araport11)	XP_016467104.1	PREDICTED: TMV resistance protein N-like [Nicotiana tabacum] XP_016467105.1 PREDICTED: TMV resistance protein N-like [Nicotiana tabacum] XP_016467106.1 PREDICTED: TMV resistance protein N-like [Nicotiana tabacum] XP_016467107.1 PREDICTED: TMV resistance protein N-like [Nicotiana tabacum]	-	-	-	-	-	[ GO:0002218: activation of innate immune response ];[ GO:0002252: immune effector process ];[ GO:0002253: activation of immune response ];[ GO:0002376: immune system process ];[ GO:0002682: regulation of immune system process ];[ GO:0002684: positive regulation of immune system process ];[ GO:0003674: molecular_function ];[ GO:0005488: binding ];[ GO:0005515: protein binding ];[ GO:0005524: ATP …	BP;CC;MF	[COG2319]General function prediction only WD40 repeat	R	[LSE0039]A Disease resistance protein (TIR-NBS-LRR class)	VT	[RESISTANCE protein]COG4886@1|root,2SI7S@2759|Eukaryota,37QD6@33090|Viridiplantae,3GCW1@35493|Streptophyta	4097.A0A1S3ZRX1	LOC107789752	1142	TMV resistance protein N-like.	[PF00931]NB-ARC domain;[PF01582]TIR domain;[PF13855]Leucine rich repeat;[PF20160]C-JID domain	[IPR000157]Toll/interleukin-1 receptor homology (TIR) domain;[IPR001611]Leucine-rich repeat;[IPR002182]NB-ARC;[IPR003591]Leucine-rich repeat, typical subtype;[IPR027417]P-loop containing nucleoside triphosphate hydrolase;[IPR032675]Leucine-rich repeat domain superfamily;[IPR035897]Toll/interleukin-1 receptor homology (TIR) domain superfamily;[IPR042197]Apoptotic protease-activating factors, helic…	-	[PR00364]Disease resistance protein signature	[G3DSA:1.10.8.430]-;[G3DSA:3.40.50.10140]-;[G3DSA:3.40.50.300]-;[G3DSA:3.80.10.10]Ribonuclease Inhibitor	[SM00255]till_3;[SM00369]LRR_typ_2	[SSF52058]L domain-like;[SSF52200]Toll/Interleukin receptor TIR domain;[SSF52540]P-loop containing nucleoside triphosphate hydrolases	-
ptg94lG0000450.t1	2475916	2485535	+	Q7DMA9	Peptidyl-prolyl cis-trans isomerase PASTICCINO1 OS=Arabidopsis thaliana	Os03g0367000	Similar to Pasticcino 1-A	[ Oryzabase-Symbol: OsFKBP72 ]	[ Oryzabase-Symbol_Description: FK506 binding protein 72 ]	AT3G54010	DEI1, PAS1	FKBP-type peptidyl-prolyl cis-trans isomerase family protein;(source:Araport11)	XP_016450051.1	PREDICTED: peptidyl-prolyl cis-trans isomerase PASTICCINO1-like [Nicotiana tabacum] XP_016450058.1 PREDICTED: peptidyl-prolyl cis-trans isomerase PASTICCINO1-like [Nicotiana tabacum]	-	-	[K09571]FK506-binding protein 4/5 [EC:5.2.1.8]	[-]	[-]	[ GO:0000003: reproduction ];[ GO:0000038: very long-chain fatty acid metabolic process ];[ GO:0000413: protein peptidyl-prolyl isomerization ];[ GO:0000902: cell morphogenesis ];[ GO:0003006: developmental process involved in reproduction ];[ GO:0003674: molecular_function ];[ GO:0003755: peptidyl-prolyl cis-trans isomerase activity ];[ GO:0003824: catalytic activity ];[ GO:0005488: binding ];[ …	BP;CC;MF	[COG0545]Posttranslational modification, protein turnover, chaperones FKBP-type peptidyl-prolyl cis-trans isomerase	O	[KOG0543]FKBP-type peptidyl-prolyl cis-trans isomerase	O	[peptidyl-prolyl cis-trans isomerase]COG0545@1|root,KOG0543@2759|Eukaryota,37R5V@33090|Viridiplantae,3GEU3@35493|Streptophyta,44F6S@71274|asterids	4097.A0A1S3YDI6	LOC107774900	621	Peptidylprolyl isomerase.	[PF00254]FKBP-type peptidyl-prolyl cis-trans isomerase;[PF07719]Tetratricopeptide repeat;[PF13181]Tetratricopeptide repeat	[IPR001179]FKBP-type peptidyl-prolyl cis-trans isomerase domain;[IPR011990]Tetratricopeptide-like helical domain superfamily;[IPR013105]Tetratricopeptide repeat 2;[IPR019734]Tetratricopeptide repeat;[IPR046357]Peptidyl-prolyl cis-trans isomerase domain superfamily	-	-	[G3DSA:1.25.40.10]Tetratricopeptide repeat domain;[G3DSA:3.10.50.40]-	[SM00028]tpr_5	[SSF48452]TPR-like;[SSF54534]FKBP-like	-
ptg94lG0000460.t1	2493117	2494409	-	Q9LZL3	Aspartic proteinase PCS1 OS=Arabidopsis thaliana	Os03g0271900	Peptidase aspartic, catalytic domain containing protein	-	-	AT5G37540	no symbol available	Eukaryotic aspartyl protease family protein;(source:Araport11)	XP_016450039.1	PREDICTED: aspartic proteinase PCS1-like [Nicotiana tabacum]	-	-	-	-	-	[ GO:0004190: aspartic-type endopeptidase activity ];[ GO:0005783: endoplasmic reticulum ];[ GO:0006508: proteolysis ];[ GO:0008233: peptidase activity ];[ GO:0012501: programmed cell death ]	BP;CC;MF	-	-	[KOG1339]Aspartyl protease	O	[Belongs to the peptidase A1 family]KOG1339@1|root,KOG1339@2759|Eukaryota,37QNP@33090|Viridiplantae,3G8EP@35493|Streptophyta,44PBC@71274|asterids	4097.A0A1S3YD32	LOC107774894	430	Aspartic proteinase PCS1-like; Belongs to the peptidase A1 family.	[PF14541]Xylanase inhibitor C-terminal;[PF14543]Xylanase inhibitor N-terminal	[IPR001461]Aspartic peptidase A1 family;[IPR001969]Aspartic peptidase, active site;[IPR021109]Aspartic peptidase domain superfamily;[IPR032799]Xylanase inhibitor, C-terminal;[IPR032861]Xylanase inhibitor, N-terminal;[IPR033121]Peptidase family A1 domain;[IPR034161]Pepsin-like domain, plant	[cd05476]pepsin_A_like_plant	[PR00792]Pepsin (A1) aspartic protease family signature	[G3DSA:2.40.70.10]Acid Proteases	-	[SSF50630]Acid proteases	-
ptg94lG0000470.t1	2531865	2532290	+	Q9CXS4	Centromere protein V OS=Mus musculus	Os09g0397700	Glutathione-dependent formaldehyde-activating, GFA family protein	-	-	AT5G16940	no symbol available	carbon-sulfur lyase;(source:Araport11)	XP_009586766.1	centromere protein V-like [Nicotiana tomentosiformis] XP_016437972.1 PREDICTED: centromere protein V-like [Nicotiana tabacum] XP_016437973.1 PREDICTED: centromere protein V-like [Nicotiana tabacum] XP_018622316.1 centromere protein V-like [Nicotiana tomentosiformis] XP_018622318.1 centromere protein V-like [Nicotiana tomentosiformis] XP_033508886.1 centromere protein V-like [Nicotiana tomentosifo…	-	-	-	-	-	[ GO:0000775: chromosome, centromeric region ];[ GO:0000776: kinetochore ];[ GO:0001667: ameboidal-type cell migration ];[ GO:0005575: cellular_component ];[ GO:0005622: intracellular anatomical structure ];[ GO:0005634: nucleus ];[ GO:0005654: nucleoplasm ];[ GO:0005694: chromosome ];[ GO:0005819: spindle ];[ GO:0005829: cytosol ];[ GO:0005856: cytoskeleton ];[ GO:0006325: chromatin organization…	BP;CC;MF	[COG3791]Function unknown Uncharacterized conserved protein	S	[KOG4192]Uncharacterized conserved protein	S	[Glutathione-dependent formaldehyde-activating enzyme]COG3791@1|root,KOG4192@2759|Eukaryota,37USR@33090|Viridiplantae,3GIS3@35493|Streptophyta,44K2G@71274|asterids	4097.A0A1S3XDR0	LOC107763971	141	Centromere protein V-like.	[PF04828]Glutathione-dependent formaldehyde-activating enzyme	[IPR006913]CENP-V/GFA domain;[IPR011057]Mss4-like superfamily	-	-	[G3DSA:2.170.150.70]-	-	[SSF51316]Mss4-like	-
ptg94lG0000480.t1	2582660	2585590	+	Q39214	Disease resistance protein RPM1 OS=Arabidopsis thaliana	Os10g0358200	Similar to NB-ARC domain containing protein	-	-	AT3G07040	RPM1, RPS3	NB-ARC domain-containing disease resistance protein;(source:Araport11)	XP_009586768.1	disease resistance protein RPM1-like [Nicotiana tomentosiformis] XP_016437974.1 PREDICTED: disease resistance protein RPM1-like [Nicotiana tabacum]	-	-	[K13457]disease resistance protein RPM1	[ko04626]Plant-pathogen interaction	[Organismal Systems]Environmental adaptation	[ GO:0000166: nucleotide binding ];[ GO:0005524: ATP binding ];[ GO:0005886: plasma membrane ];[ GO:0006952: defense response ];[ GO:0009626: plant-type hypersensitive response ];[ GO:0012505: endomembrane system ];[ GO:0031234: extrinsic component of cytoplasmic side of plasma membrane ];[ GO:0043531: ADP binding ];[ GO:0098542: defense response to other organism ]	BP;CC;MF	[COG3629]Transcription DNA-binding transcriptional regulator DnrI/AfsR/EmbR, SARP family, contains BTAD domain;[COG3903]General function prediction only Predicted ATPase	K;R	[KOG4658]Apoptotic ATPase	T	[NB-ARC domain]KOG4658@1|root,KOG4658@2759|Eukaryota,37Y0C@33090|Viridiplantae,3GNUV@35493|Streptophyta,44R42@71274|asterids	4097.A0A1S3XDQ9	LOC107763973	976	Disease resistance protein RPM1-like.	[PF00931]NB-ARC domain	[IPR002182]NB-ARC;[IPR027417]P-loop containing nucleoside triphosphate hydrolase;[IPR032675]Leucine-rich repeat domain superfamily;[IPR036388]Winged helix-like DNA-binding domain superfamily;[IPR042197]Apoptotic protease-activating factors, helical domain;[IPR044974]Disease resistance protein, plants	-	[PR00364]Disease resistance protein signature	[G3DSA:1.10.10.10]-;[G3DSA:1.10.8.430]-;[G3DSA:3.40.50.300]-;[G3DSA:3.80.10.10]Ribonuclease Inhibitor	-	[SSF52058]L domain-like;[SSF52540]P-loop containing nucleoside triphosphate hydrolases	-
ptg94lG0000490.t1	2594345	2596483	-	-	-	Os01g0798800	Protein of unknown function DUF594 family protein	-	-	AT5G45540	no symbol available	transmembrane protein, putative (DUF594);(source:Araport11)	XP_016489370.1	PREDICTED: uncharacterized protein LOC107809279 [Nicotiana tabacum] XP_018622319.1 uncharacterized protein LOC104084570 [Nicotiana tomentosiformis]	-	-	-	-	-	-	-	-	-	[LSE0463]A Predicted membrane protein	R	[Domain of unknown function (DUF4220)]2CMH1@1|root,2QQBP@2759|Eukaryota,37KZM@33090|Viridiplantae,3GBDB@35493|Streptophyta,44NIZ@71274|asterids	4097.A0A1S4BKJ4	LOC107809279	712	Uncharacterized protein LOC107809279.	[PF04578]Protein of unknown function, DUF594;[PF13968]Domain of unknown function (DUF4220)	[IPR007658]Protein of unknown function DUF594;[IPR025315]Domain of unknown function DUF4220	-	-	-	-	-	-
ptg94lG0000500.t1	2705160	2713010	-	P83291	NADH-cytochrome b5 reductase-like protein OS=Arabidopsis thaliana	Os01g0174300	Flavoprotein pyridine nucleotide cytochrome reductase domain containing protein	-	-	AT5G20080	no symbol available	FAD/NAD(P)-binding oxidoreductase;(source:Araport11)	XP_016497807.1	PREDICTED: NADH-cytochrome b5 reductase-like protein [Nicotiana tabacum]	-	-	[K00326]cytochrome-b5 reductase [EC:1.6.2.2]	[ko00520]Amino sugar and nucleotide sugar metabolism	[Metabolism]Carbohydrate metabolism	[ GO:0003674: molecular_function ];[ GO:0003824: catalytic activity ];[ GO:0004128: cytochrome-b5 reductase activity, acting on NAD(P)H ];[ GO:0005488: binding ];[ GO:0005507: copper ion binding ];[ GO:0005575: cellular_component ];[ GO:0005618: cell wall ];[ GO:0005622: intracellular anatomical structure ];[ GO:0005737: cytoplasm ];[ GO:0005739: mitochondrion ];[ GO:0005740: mitochondrial envelo…	BP;CC;MF	[COG1018]Energy production and conversion Flavodoxin/ferredoxin--NADP reductase	C	[KOG0534]NADH-cytochrome b-5 reductase	HC	[belongs to the flavoprotein pyridine nucleotide cytochrome reductase family]COG0543@1|root,KOG0534@2759|Eukaryota,37RUI@33090|Viridiplantae,3GEY2@35493|Streptophyta,44MY3@71274|asterids	4097.A0A1S4C989	LOC107816594	330	NADH-cytochrome b5 reductase; Belongs to the flavoprotein pyridine nucleotide cytochrome reductase family.	[PF00175]Oxidoreductase NAD-binding domain;[PF00970]Oxidoreductase FAD-binding domain	[IPR001433]Oxidoreductase FAD/NAD(P)-binding;[IPR001709]Flavoprotein pyridine nucleotide cytochrome reductase;[IPR001834]NADH:cytochrome b5 reductase-like;[IPR008333]Flavoprotein pyridine nucleotide cytochrome reductase-like, FAD-binding domain;[IPR017927]FAD-binding domain, ferredoxin reductase-type;[IPR017938]Riboflavin synthase-like beta-barrel;[IPR039261]Ferredoxin-NADP reductase (FNR), nucle…	[cd06183]cyt_b5_reduct_like	[PR00371]Flavoprotein pyridine nucleotide cytochrome reductase signature;[PR00406]Cytochrome B5 reductase signature	[G3DSA:2.40.30.10]Translation factors;[G3DSA:3.40.50.80]-	-	[SSF52343]Ferredoxin reductase-like, C-terminal NADP-linked domain;[SSF63380]Riboflavin synthase domain-like	-
ptg94lG0000510.t1	2775195	2777909	+	Q7X6Y7	PHD finger protein MALE MEIOCYTE DEATH 1 OS=Arabidopsis thaliana	Os03g0716200	PHD-finger transcription factor, Regulation of Ubisch bodies and pollen wall formation	[ RAP-DB-Symbol: TIP3 ]; [ CGSNL-Symbol: TIP3 ]; [ Oryzabase-Symbol: OsTIP3, OsPHD12, PHD12 ]	[ RAP-DB-Symbol_Description: TDR INTERACTING PROTEIN 3 ]; [ CGSNL-Symbol_Description: TDR INTERACTING PROTEIN 3 ]; [ Oryzabase-Symbol_Description: Plant homeo-domain finger protein 12, PHD finger protein 12 ]	AT1G66170	DUET, MMD1	RING/FYVE/PHD zinc finger superfamily protein;(source:Araport11)	XP_016441469.1	PREDICTED: PHD finger protein MALE MEIOCYTE DEATH 1-like [Nicotiana tabacum]	[ PHD: PHD ]	-	[K26271]PHD finger protein MS1/MMD1	[-]	[-]	[ GO:0000003: reproduction ];[ GO:0000212: meiotic spindle organization ];[ GO:0000226: microtubule cytoskeleton organization ];[ GO:0000228: nuclear chromosome ];[ GO:0000280: nuclear division ];[ GO:0000785: chromatin ];[ GO:0000791: euchromatin ];[ GO:0000976: transcription cis-regulatory region binding ];[ GO:0003006: developmental process involved in reproduction ];[ GO:0003674: molecular_fu…	BP;CC;MF	-	-	[KOG1844]PHD Zn-finger proteins	R	[PHD zinc finger]KOG1844@1|root,KOG1844@2759|Eukaryota,37IEA@33090|Viridiplantae,3GBRB@35493|Streptophyta,44DIE@71274|asterids	4097.A0A1S3XNM8	LOC107767068	687	PHD finger protein MALE MEIOCYTE DEATH 1-like.	[PF00628]PHD-finger	[IPR001965]Zinc finger, PHD-type;[IPR011011]Zinc finger, FYVE/PHD-type;[IPR013083]Zinc finger, RING/FYVE/PHD-type;[IPR019786]Zinc finger, PHD-type, conserved site;[IPR019787]Zinc finger, PHD-finger	[cd15556]PHD_MMD1_like	-	[G3DSA:3.30.40.10]Zinc/RING finger domain, C3HC4 (zinc finger)	[SM00249]PHD_3	[SSF57903]FYVE/PHD zinc finger	-
ptg94lG0000520.t1	2779732	2780187	+	F4I1I4	Auxin-responsive protein SAUR67 OS=Arabidopsis thaliana	Os09g0546100	Small auxin-up RNA (SAUR), Auxin-responsive SAUR gene family member, Auxin synthesis and transport, Plant growth	[ RAP-DB-Symbol: OsSAUR45, SAUR45 ]; [ CGSNL-Symbol: SAUR45 ]; [ Oryzabase-Symbol: OsSAUR45 ]	[ RAP-DB-Symbol_Description: SMALL AUXIN-UP RNA 45, Small auxin-up RNA 45 ]; [ CGSNL-Symbol_Description: SMALL AUXIN-UP RNA 45 ]; [ Oryzabase-Symbol_Description: Small auxin-up RNA 45 ]	AT1G29510	SAUR67	SAUR-like auxin-responsive protein family;(source:Araport11)	XP_016441510.1	PREDICTED: auxin-responsive protein SAUR68-like [Nicotiana tabacum]	-	-	[K14488]SAUR family protein	[ko04075]Plant hormone signal transduction	[Environmental Information Processing]Signal transduction	[ GO:0000003: reproduction ];[ GO:0003006: developmental process involved in reproduction ];[ GO:0005575: cellular_component ];[ GO:0005622: intracellular anatomical structure ];[ GO:0005634: nucleus ];[ GO:0005730: nucleolus ];[ GO:0005886: plasma membrane ];[ GO:0006810: transport ];[ GO:0007275: multicellular organism development ];[ GO:0008150: biological_process ];[ GO:0009733: response to a…	BP;CC	-	-	[LSE0432]A Auxin responsive protein	RT	[Auxin-induced protein 6B-like]2CDZV@1|root,2S4GQ@2759|Eukaryota,37W9F@33090|Viridiplantae,3GK6X@35493|Streptophyta,44NM6@71274|asterids	4097.A0A1S3XNG4	LOC107767103	151	Auxin-responsive protein SAUR68-like.	[PF02519]Auxin responsive protein	[IPR003676]Small auxin-up RNA	-	-	-	-	-	-
ptg94lG0000530.t1	2782333	2782611	-	Q9FJG0	Auxin-responsive protein SAUR20 OS=Arabidopsis thaliana	Os08g0118800	Similar to SAUR31 - auxin-responsive SAUR family member	[ CGSNL-Symbol: SAUR32 ]; [ Oryzabase-Symbol: OsSAUR32 ]	[ CGSNL-Symbol_Description: SMALL AUXIN-UP RNA 32 ]; [ Oryzabase-Symbol_Description: Small auxin-up RNA 32 ]	AT5G18020	SAUR20	SAUR-like auxin-responsive protein family;(source:Araport11)	XP_016441534.1	PREDICTED: auxin-responsive protein SAUR21-like [Nicotiana tabacum]	-	-	[K14488]SAUR family protein	[ko04075]Plant hormone signal transduction	[Environmental Information Processing]Signal transduction	[ GO:0005886: plasma membrane ];[ GO:0009733: response to auxin ];[ GO:0009734: auxin-activated signaling pathway ]	BP;CC	-	-	[LSE0432]A Auxin responsive protein	RT	[Auxin-induced protein 15A-like]2DZSU@1|root,2S79N@2759|Eukaryota,37WMD@33090|Viridiplantae,3GXJC@35493|Streptophyta,44UV6@71274|asterids	4097.A0A1S3XNU4	LOC107767124	92	Auxin-responsive protein SAUR21-like.	[PF02519]Auxin responsive protein	[IPR003676]Small auxin-up RNA	-	-	-	-	-	-
ptg94lG0000540.t1	2783587	2784024	+	Q0V7Z5	Auxin-responsive protein SAUR64 OS=Arabidopsis thaliana	Os08g0550700	Similar to Auxin induced protein	[ CGSNL-Symbol: SAUR36 ]; [ Oryzabase-Symbol: OsSAUR36 ]	[ CGSNL-Symbol_Description: SMALL AUXIN-UP RNA 36 ]; [ Oryzabase-Symbol_Description: Small auxin-up RNA 36 ]	AT1G29450	SAUR64	SAUR-like auxin-responsive protein family;(source:Araport11)	XP_016441480.1	PREDICTED: auxin-responsive protein SAUR68-like [Nicotiana tabacum]	-	-	[K14488]SAUR family protein	[ko04075]Plant hormone signal transduction	[Environmental Information Processing]Signal transduction	[ GO:0000003: reproduction ];[ GO:0003006: developmental process involved in reproduction ];[ GO:0005575: cellular_component ];[ GO:0005622: intracellular anatomical structure ];[ GO:0005634: nucleus ];[ GO:0005730: nucleolus ];[ GO:0005886: plasma membrane ];[ GO:0006810: transport ];[ GO:0007275: multicellular organism development ];[ GO:0008150: biological_process ];[ GO:0009733: response to a…	BP;CC	-	-	[LSE0432]A Auxin responsive protein	RT	[Auxin-induced]2CDZV@1|root,2S4GQ@2759|Eukaryota,37W9F@33090|Viridiplantae,3GK6X@35493|Streptophyta,44T9J@71274|asterids	4097.A0A1S3XNC7	LOC107767077	136	Auxin-responsive protein SAUR68-like.	[PF02519]Auxin responsive protein	[IPR003676]Small auxin-up RNA	-	-	-	-	-	-
ptg94lG0000550.t1	2785751	2786206	+	F4I1I4	Auxin-responsive protein SAUR67 OS=Arabidopsis thaliana	Os09g0547000	Similar to Auxin induced protein	[ CGSNL-Symbol: SAUR54 ]; [ Oryzabase-Symbol: OsSAUR54 ]	[ CGSNL-Symbol_Description: SMALL AUXIN-UP RNA 54 ]; [ Oryzabase-Symbol_Description: Small auxin-up RNA 54 ]	AT1G29510	SAUR67	SAUR-like auxin-responsive protein family;(source:Araport11)	XP_016441528.1	PREDICTED: auxin-responsive protein SAUR66-like [Nicotiana tabacum]	-	-	[K14488]SAUR family protein	[ko04075]Plant hormone signal transduction	[Environmental Information Processing]Signal transduction	[ GO:0000003: reproduction ];[ GO:0003006: developmental process involved in reproduction ];[ GO:0005575: cellular_component ];[ GO:0005622: intracellular anatomical structure ];[ GO:0005634: nucleus ];[ GO:0005730: nucleolus ];[ GO:0005886: plasma membrane ];[ GO:0006810: transport ];[ GO:0007275: multicellular organism development ];[ GO:0008150: biological_process ];[ GO:0009733: response to a…	BP;CC	-	-	[LSE0432]A Auxin responsive protein	RT	[Auxin-induced protein 6B-like]2CDZV@1|root,2S4GQ@2759|Eukaryota,37W9F@33090|Viridiplantae,3GK6X@35493|Streptophyta,44NM6@71274|asterids	4097.A0A1S3XNN9	LOC107767116	215	Auxin-responsive protein SAUR66-like.	[PF02519]Auxin responsive protein	[IPR003676]Small auxin-up RNA	-	-	-	-	-	-
ptg94lG0000560.t1	2787406	2787684	-	Q9FJG0	Auxin-responsive protein SAUR20 OS=Arabidopsis thaliana	Os02g0445600	Similar to Auxin-induced SAUR-like protein (Fragment)	[ CGSNL-Symbol: SAUR9 ]; [ Oryzabase-Symbol: OsSAUR9, SAUR50 ]	[ CGSNL-Symbol_Description: SMALL AUXIN-UP RNA 9 ]; [ Oryzabase-Symbol_Description: Small auxin-up RNA 9 ]	AT5G18020	SAUR20	SAUR-like auxin-responsive protein family;(source:Araport11)	XP_033510104.1	auxin-responsive protein SAUR21-like [Nicotiana tomentosiformis]	-	-	[K14488]SAUR family protein	[ko04075]Plant hormone signal transduction	[Environmental Information Processing]Signal transduction	[ GO:0005886: plasma membrane ];[ GO:0009733: response to auxin ];[ GO:0009734: auxin-activated signaling pathway ]	BP;CC	-	-	[LSE0432]A Auxin responsive protein	RT	[Auxin-induced protein 15A-like]2DZSU@1|root,2S79N@2759|Eukaryota,37WMD@33090|Viridiplantae,3GXJC@35493|Streptophyta,44UV6@71274|asterids	4097.A0A1S4BR63	LOC107811041	92	Auxin-responsive protein SAUR21-like.	[PF02519]Auxin responsive protein	[IPR003676]Small auxin-up RNA	-	-	-	-	-	-
ptg94lG0000570.t1	2788697	2789098	+	F4I1I4	Auxin-responsive protein SAUR67 OS=Arabidopsis thaliana	Os09g0546100	Small auxin-up RNA (SAUR), Auxin-responsive SAUR gene family member, Auxin synthesis and transport, Plant growth	[ RAP-DB-Symbol: OsSAUR45, SAUR45 ]; [ CGSNL-Symbol: SAUR45 ]; [ Oryzabase-Symbol: OsSAUR45 ]	[ RAP-DB-Symbol_Description: SMALL AUXIN-UP RNA 45, Small auxin-up RNA 45 ]; [ CGSNL-Symbol_Description: SMALL AUXIN-UP RNA 45 ]; [ Oryzabase-Symbol_Description: Small auxin-up RNA 45 ]	AT1G29510	SAUR67	SAUR-like auxin-responsive protein family;(source:Araport11)	XP_016441489.1	PREDICTED: auxin-responsive protein SAUR68-like [Nicotiana tabacum]	-	-	[K14488]SAUR family protein	[ko04075]Plant hormone signal transduction	[Environmental Information Processing]Signal transduction	[ GO:0000003: reproduction ];[ GO:0003006: developmental process involved in reproduction ];[ GO:0005575: cellular_component ];[ GO:0005622: intracellular anatomical structure ];[ GO:0005634: nucleus ];[ GO:0005730: nucleolus ];[ GO:0005886: plasma membrane ];[ GO:0006810: transport ];[ GO:0007275: multicellular organism development ];[ GO:0008150: biological_process ];[ GO:0009733: response to a…	BP;CC	-	-	[LSE0432]A Auxin responsive protein	RT	[Auxin-induced]2CDZV@1|root,2S4GQ@2759|Eukaryota,37W9F@33090|Viridiplantae,3GK6X@35493|Streptophyta,44T9J@71274|asterids	4097.A0A1S3XNP8	LOC107767087	133	Auxin-responsive protein SAUR68-like.	[PF02519]Auxin responsive protein	[IPR003676]Small auxin-up RNA	-	-	-	-	-	-
ptg94lG0000580.t1	2790506	2790952	+	F4I1I4	Auxin-responsive protein SAUR67 OS=Arabidopsis thaliana	Os09g0547000	Similar to Auxin induced protein	[ CGSNL-Symbol: SAUR54 ]; [ Oryzabase-Symbol: OsSAUR54 ]	[ CGSNL-Symbol_Description: SMALL AUXIN-UP RNA 54 ]; [ Oryzabase-Symbol_Description: Small auxin-up RNA 54 ]	AT1G29510	SAUR67	SAUR-like auxin-responsive protein family;(source:Araport11)	XP_016441498.1	PREDICTED: auxin-responsive protein SAUR68-like [Nicotiana tabacum]	-	-	[K14488]SAUR family protein	[ko04075]Plant hormone signal transduction	[Environmental Information Processing]Signal transduction	[ GO:0000003: reproduction ];[ GO:0003006: developmental process involved in reproduction ];[ GO:0005575: cellular_component ];[ GO:0005622: intracellular anatomical structure ];[ GO:0005634: nucleus ];[ GO:0005730: nucleolus ];[ GO:0005886: plasma membrane ];[ GO:0006810: transport ];[ GO:0007275: multicellular organism development ];[ GO:0008150: biological_process ];[ GO:0009733: response to a…	BP;CC	-	-	[LSE0432]A Auxin responsive protein	RT	[Auxin-induced protein 6B-like]2CDZV@1|root,2S4GQ@2759|Eukaryota,37W9F@33090|Viridiplantae,3GK6X@35493|Streptophyta	4097.A0A1S3XNL0	LOC107767096	148	Auxin-responsive protein SAUR68-like.	[PF02519]Auxin responsive protein	[IPR003676]Small auxin-up RNA	-	-	-	-	-	-
ptg94lG0000590.t1	2791425	2793741	-	O64527	Peroxynitrite isomerase Rv2717c OS=Arabidopsis thaliana	Os01g0679600	Region of unknown function DUF1794 domain containing protein	-	-	AT1G79260	no symbol available	nitrobindin heme-binding domain protein;(source:Araport11)	XP_016438627.1	PREDICTED: UPF0678 fatty acid-binding protein-like protein At1g79260 [Nicotiana tabacum]	-	-	-	-	-	[ GO:0005575: cellular_component ];[ GO:0005622: intracellular anatomical structure ];[ GO:0005737: cytoplasm ];[ GO:0005829: cytosol ];[ GO:0016853: isomerase activity ];[ GO:0046872: metal ion binding ]	CC;MF	[COG2967]Inorganic ion transport and metabolism Uncharacterized conserved protein ApaG affecting Mg2+/Co2+ transport	P	[KOG3371]Uncharacterized conserved protein	S	[UPF0678 fatty acid-binding protein-like protein At1g79260]KOG3371@1|root,KOG3371@2759|Eukaryota,37UAN@33090|Viridiplantae,3GI5A@35493|Streptophyta,44J4U@71274|asterids	4097.A0A1S3XFH1	LOC107764550	166	UPF0678 fatty acid-binding protein-like protein At1g79260.	[PF08768]THAP4-like, heme-binding beta-barrel domain	[IPR012674]Calycin;[IPR014878]THAP4-like, heme-binding beta-barrel domain;[IPR045165]Nitrobindin family	[cd07828]lipocalin_heme-bd-THAP4-like	-	[G3DSA:2.40.128.20]-	-	[SSF50814]Lipocalins	-
ptg94lG0000600.t1	2801037	2801474	+	F4I1I4	Auxin-responsive protein SAUR67 OS=Arabidopsis thaliana	Os09g0546100	Small auxin-up RNA (SAUR), Auxin-responsive SAUR gene family member, Auxin synthesis and transport, Plant growth	[ RAP-DB-Symbol: OsSAUR45, SAUR45 ]; [ CGSNL-Symbol: SAUR45 ]; [ Oryzabase-Symbol: OsSAUR45 ]	[ RAP-DB-Symbol_Description: SMALL AUXIN-UP RNA 45, Small auxin-up RNA 45 ]; [ CGSNL-Symbol_Description: SMALL AUXIN-UP RNA 45 ]; [ Oryzabase-Symbol_Description: Small auxin-up RNA 45 ]	AT1G29510	SAUR67	SAUR-like auxin-responsive protein family;(source:Araport11)	XP_016439925.1	PREDICTED: auxin-responsive protein SAUR68-like [Nicotiana tabacum]	-	-	[K14488]SAUR family protein	[ko04075]Plant hormone signal transduction	[Environmental Information Processing]Signal transduction	[ GO:0000003: reproduction ];[ GO:0003006: developmental process involved in reproduction ];[ GO:0005575: cellular_component ];[ GO:0005622: intracellular anatomical structure ];[ GO:0005634: nucleus ];[ GO:0005730: nucleolus ];[ GO:0005886: plasma membrane ];[ GO:0006810: transport ];[ GO:0007275: multicellular organism development ];[ GO:0008150: biological_process ];[ GO:0009733: response to a…	BP;CC	-	-	[LSE0432]A Auxin responsive protein	RT	[Auxin-induced protein 6B-like]2CDZV@1|root,2S4GQ@2759|Eukaryota,37W9F@33090|Viridiplantae,3GK6X@35493|Streptophyta,44TDY@71274|asterids	4097.A0A1S3XIX8	LOC107765754	145	Auxin-responsive protein SAUR68-like.	[PF02519]Auxin responsive protein	[IPR003676]Small auxin-up RNA	-	-	-	-	-	-
ptg94lG0000610.t1	2802751	2803164	+	F4I1I4	Auxin-responsive protein SAUR67 OS=Arabidopsis thaliana	Os09g0546100	Small auxin-up RNA (SAUR), Auxin-responsive SAUR gene family member, Auxin synthesis and transport, Plant growth	[ RAP-DB-Symbol: OsSAUR45, SAUR45 ]; [ CGSNL-Symbol: SAUR45 ]; [ Oryzabase-Symbol: OsSAUR45 ]	[ RAP-DB-Symbol_Description: SMALL AUXIN-UP RNA 45, Small auxin-up RNA 45 ]; [ CGSNL-Symbol_Description: SMALL AUXIN-UP RNA 45 ]; [ Oryzabase-Symbol_Description: Small auxin-up RNA 45 ]	AT1G29510	SAUR67	SAUR-like auxin-responsive protein family;(source:Araport11)	XP_016439926.1	PREDICTED: auxin-responsive protein SAUR68-like [Nicotiana tabacum]	-	-	[K14488]SAUR family protein	[ko04075]Plant hormone signal transduction	[Environmental Information Processing]Signal transduction	[ GO:0000003: reproduction ];[ GO:0003006: developmental process involved in reproduction ];[ GO:0005575: cellular_component ];[ GO:0005622: intracellular anatomical structure ];[ GO:0005634: nucleus ];[ GO:0005730: nucleolus ];[ GO:0005886: plasma membrane ];[ GO:0006810: transport ];[ GO:0007275: multicellular organism development ];[ GO:0008150: biological_process ];[ GO:0009733: response to a…	BP;CC	-	-	[LSE0432]A Auxin responsive protein	RT	[Auxin-induced protein 6B-like]2CDZV@1|root,2S4GQ@2759|Eukaryota,37W9F@33090|Viridiplantae,3GK6X@35493|Streptophyta	4097.A0A1S3XJ29	LOC107765755	146	Auxin-responsive protein SAUR68-like.	[PF02519]Auxin responsive protein	[IPR003676]Small auxin-up RNA	-	-	-	-	-	-
ptg94lG0000620.t1	2833737	2835779	-	Q9C6I8	Nucleolar GTP-binding protein 1 OS=Arabidopsis thaliana	Os07g0110200	Similar to GTP-binding protein-related	-	-	AT1G50920	Nog1-1	Nucleolar GTP-binding protein;(source:Araport11)	XP_016477989.1	PREDICTED: nucleolar GTP-binding protein 1-like [Nicotiana tabacum] XP_016477990.1 PREDICTED: nucleolar GTP-binding protein 1-like [Nicotiana tabacum]	-	-	[K06943]nucleolar GTP-binding protein	[ko03008]Ribosome biogenesis in eukaryotes	[Genetic Information Processing]Translation	[ GO:0003723: RNA binding ];[ GO:0003729: mRNA binding ];[ GO:0003924: GTPase activity ];[ GO:0005525: GTP binding ];[ GO:0005575: cellular_component ];[ GO:0005730: nucleolus ];[ GO:0016020: membrane ];[ GO:0042254: ribosome biogenesis ];[ GO:0042273: ribosomal large subunit biogenesis ]	BP;CC;MF	[COG1084]General function prediction only GTP-binding protein, GTP1/Obg family	R	[KOG1490]GTP-binding protein CRFG/NOG1 (ODN superfamily)	R	[Involved in the biogenesis of the 60S ribosomal subunit]COG1084@1|root,KOG1490@2759|Eukaryota,37J09@33090|Viridiplantae,3GA59@35493|Streptophyta,44CU5@71274|asterids	4097.A0A1S4AMY1	LOC107799397	680	Nucleolar GTP-binding protein 1; Involved in the biogenesis of the 60S ribosomal subunit. Belongs to the TRAFAC class OBG-HflX-like GTPase superfamily. OBG GTPase family. NOG subfamily.	[PF06858]Nucleolar GTP-binding protein 1 (NOG1);[PF08155]NOGCT (NUC087) domain;[PF17835]NOG1 N-terminal helical domain	[IPR006073]GTP binding domain;[IPR010674]Nucleolar GTP-binding protein 1, Rossman-fold domain;[IPR012973]NOG, C-terminal;[IPR024926]Nucleolar GTP-binding protein 1;[IPR027417]P-loop containing nucleoside triphosphate hydrolase;[IPR031167]OBG-type guanine nucleotide-binding (G) domain;[IPR041623]NOG1, N-terminal helical domain	[cd01897]NOG	[PR00326]GTP1/OBG GTP-binding protein family signature	[G3DSA:1.20.120.1190]-;[G3DSA:3.40.50.300]-	-	[SSF52540]P-loop containing nucleoside triphosphate hydrolases	-
ptg94lG0000630.t1	2939742	2947086	-	Q40392	TMV resistance protein N OS=Nicotiana glutinosa	Os08g0543500	Similar to NBS-LRR type resistance protein (Fragment)	-	-	AT5G17680	no symbol available	disease resistance protein (TIR-NBS-LRR class);(source:Araport11)	XP_016506384.1	PREDICTED: TMV resistance protein N [Nicotiana tabacum]	-	-	-	-	-	[ GO:0005515: protein binding ];[ GO:0005524: ATP binding ];[ GO:0005737: cytoplasm ];[ GO:0006952: defense response ];[ GO:0007165: signal transduction ];[ GO:0009626: plant-type hypersensitive response ];[ GO:0043531: ADP binding ];[ GO:0050135: NAD(P)+ nucleosidase activity ];[ GO:0061809: NAD+ nucleotidase, cyclic ADP-ribose generating ]	BP;CC;MF	[COG2319]General function prediction only WD40 repeat	R	[LSE0039]A Disease resistance protein (TIR-NBS-LRR class)	VT	[Toll - interleukin 1 - resistance]COG4886@1|root,2SIP6@2759|Eukaryota	4097.A0A1S4CZF8	LOC107824161	1144	TMV resistance protein N.	[PF00560]Leucine Rich Repeat;[PF00931]NB-ARC domain;[PF01582]TIR domain;[PF20160]C-JID domain	[IPR000157]Toll/interleukin-1 receptor homology (TIR) domain;[IPR001611]Leucine-rich repeat;[IPR002182]NB-ARC;[IPR003591]Leucine-rich repeat, typical subtype;[IPR027417]P-loop containing nucleoside triphosphate hydrolase;[IPR032675]Leucine-rich repeat domain superfamily;[IPR035897]Toll/interleukin-1 receptor homology (TIR) domain superfamily;[IPR042197]Apoptotic protease-activating factors, helic…	-	[PR00364]Disease resistance protein signature	[G3DSA:1.10.8.430]-;[G3DSA:3.40.50.10140]-;[G3DSA:3.40.50.300]-;[G3DSA:3.80.10.10]Ribonuclease Inhibitor	[SM00255]till_3;[SM00369]LRR_typ_2	[SSF52058]L domain-like;[SSF52200]Toll/Interleukin receptor TIR domain;[SSF52540]P-loop containing nucleoside triphosphate hydrolases	-
ptg94lG0000640.t1	2951023	2955850	-	O64810	Serine carboxypeptidase-like 10 OS=Arabidopsis thaliana	Os11g0461000	Peptidase S10, serine carboxypeptidase family protein	[ CGSNL-Symbol: SCP61 ]; [ Oryzabase-Symbol: OsSCP61, OsSCP62, SCP62 ]	[ CGSNL-Symbol_Description: SERINE CARBOXYPEPTIDASE 61 ]; [ Oryzabase-Symbol_Description: Serine carboxypeptidase 61, Serine carboxypeptidase 62 ]	AT2G23000	scpl10	serine carboxypeptidase-like 10;(source:Araport11)	XP_016443344.1	PREDICTED: serine carboxypeptidase-like 18 isoform X2 [Nicotiana tabacum]	-	-	[K16296]serine carboxypeptidase-like clade I [EC:3.4.16.-]	[-]	[-]	[ GO:0003674: molecular_function ];[ GO:0003824: catalytic activity ];[ GO:0004185: serine-type carboxypeptidase activity ];[ GO:0005576: extracellular region ];[ GO:0006508: proteolysis ];[ GO:0008150: biological_process ];[ GO:0008152: metabolic process ];[ GO:0016740: transferase activity ];[ GO:0016746: acyltransferase activity ];[ GO:0016747: acyltransferase activity, transferring groups oth…	BP;CC;MF	[COG2939]Amino acid transport and metabolism Carboxypeptidase C (cathepsin A)	E	[KOG1282]Serine carboxypeptidases (lysosomal cathepsin A)	OE	[Belongs to the peptidase S10 family]COG2939@1|root,KOG1282@2759|Eukaryota,37JBM@33090|Viridiplantae,3G7X9@35493|Streptophyta	4097.A0A1S3XTS0	LOC107768712	474	Serine carboxypeptidase-like 11 isoform X1; Belongs to the peptidase S10 family.	[PF00450]Serine carboxypeptidase	[IPR001563]Peptidase S10, serine carboxypeptidase;[IPR029058]Alpha/Beta hydrolase fold	-	[PR00724]Carboxypeptidase C serine protease (S10) family signature	[G3DSA:3.40.50.1820]alpha/beta hydrolase	-	[SSF53474]alpha/beta-Hydrolases	-
ptg94lG0000650.t1	2989690	2990094	-	Q0V7Z5	Auxin-responsive protein SAUR64 OS=Arabidopsis thaliana	Os09g0546100	Small auxin-up RNA (SAUR), Auxin-responsive SAUR gene family member, Auxin synthesis and transport, Plant growth	[ RAP-DB-Symbol: OsSAUR45, SAUR45 ]; [ CGSNL-Symbol: SAUR45 ]; [ Oryzabase-Symbol: OsSAUR45 ]	[ RAP-DB-Symbol_Description: SMALL AUXIN-UP RNA 45, Small auxin-up RNA 45 ]; [ CGSNL-Symbol_Description: SMALL AUXIN-UP RNA 45 ]; [ Oryzabase-Symbol_Description: Small auxin-up RNA 45 ]	AT1G29450	SAUR64	SAUR-like auxin-responsive protein family;(source:Araport11)	XP_016491385.1	PREDICTED: auxin-responsive protein SAUR68-like isoform X1 [Nicotiana tabacum]	-	-	[K14488]SAUR family protein	[ko04075]Plant hormone signal transduction	[Environmental Information Processing]Signal transduction	[ GO:0000003: reproduction ];[ GO:0003006: developmental process involved in reproduction ];[ GO:0005575: cellular_component ];[ GO:0005622: intracellular anatomical structure ];[ GO:0005634: nucleus ];[ GO:0005730: nucleolus ];[ GO:0005886: plasma membrane ];[ GO:0006810: transport ];[ GO:0007275: multicellular organism development ];[ GO:0008150: biological_process ];[ GO:0009733: response to a…	BP;CC	-	-	[LSE0432]A Auxin responsive protein	RT	[Auxin-induced]2CDZV@1|root,2S4GQ@2759|Eukaryota,37W9F@33090|Viridiplantae,3GK6X@35493|Streptophyta,44T9J@71274|asterids	4097.A0A1S4BR73	LOC107811049	175	Auxin-responsive protein SAUR68-like isoform X1.	[PF02519]Auxin responsive protein	[IPR003676]Small auxin-up RNA	-	-	-	-	-	-
ptg94lG0000660.t1	2991112	2991390	+	Q9FJF9	Auxin-responsive protein SAUR21 OS=Arabidopsis thaliana	Os02g0445600	Similar to Auxin-induced SAUR-like protein (Fragment)	[ CGSNL-Symbol: SAUR9 ]; [ Oryzabase-Symbol: OsSAUR9, SAUR50 ]	[ CGSNL-Symbol_Description: SMALL AUXIN-UP RNA 9 ]; [ Oryzabase-Symbol_Description: Small auxin-up RNA 9 ]	AT5G18030	SAUR21	SAUR-like auxin-responsive protein family;(source:Araport11)	XP_016491382.1	PREDICTED: auxin-responsive protein SAUR21-like [Nicotiana tabacum]	-	-	[K14488]SAUR family protein	[ko04075]Plant hormone signal transduction	[Environmental Information Processing]Signal transduction	[ GO:0005886: plasma membrane ];[ GO:0009733: response to auxin ];[ GO:0009734: auxin-activated signaling pathway ]	BP;CC	-	-	[LSE0432]A Auxin responsive protein	RT	[Auxin-induced protein 15A-like]2DZSU@1|root,2S79N@2759|Eukaryota,37WMD@33090|Viridiplantae,3GXJC@35493|Streptophyta,44UV6@71274|asterids	4097.A0A1S4BR63	LOC107811041	92	Auxin-responsive protein SAUR21-like.	[PF02519]Auxin responsive protein	[IPR003676]Small auxin-up RNA	-	-	-	-	-	-
ptg94lG0000670.t1	2992741	2993196	-	F4I1I4	Auxin-responsive protein SAUR67 OS=Arabidopsis thaliana	Os09g0546100	Small auxin-up RNA (SAUR), Auxin-responsive SAUR gene family member, Auxin synthesis and transport, Plant growth	[ RAP-DB-Symbol: OsSAUR45, SAUR45 ]; [ CGSNL-Symbol: SAUR45 ]; [ Oryzabase-Symbol: OsSAUR45 ]	[ RAP-DB-Symbol_Description: SMALL AUXIN-UP RNA 45, Small auxin-up RNA 45 ]; [ CGSNL-Symbol_Description: SMALL AUXIN-UP RNA 45 ]; [ Oryzabase-Symbol_Description: Small auxin-up RNA 45 ]	AT1G29510	SAUR67	SAUR-like auxin-responsive protein family;(source:Araport11)	XP_016491369.1	PREDICTED: auxin-responsive protein SAUR68-like [Nicotiana tabacum]	-	-	[K14488]SAUR family protein	[ko04075]Plant hormone signal transduction	[Environmental Information Processing]Signal transduction	[ GO:0000003: reproduction ];[ GO:0003006: developmental process involved in reproduction ];[ GO:0005575: cellular_component ];[ GO:0005622: intracellular anatomical structure ];[ GO:0005634: nucleus ];[ GO:0005730: nucleolus ];[ GO:0005886: plasma membrane ];[ GO:0006810: transport ];[ GO:0007275: multicellular organism development ];[ GO:0008150: biological_process ];[ GO:0009733: response to a…	BP;CC	-	-	[LSE0432]A Auxin responsive protein	RT	[Auxin-induced protein 6B-like]2CDZV@1|root,2S4GQ@2759|Eukaryota,37W9F@33090|Viridiplantae,3GK6X@35493|Streptophyta,44NM6@71274|asterids	4097.A0A1S4BR51	LOC107811035	151	Auxin-responsive protein SAUR68-like.	[PF02519]Auxin responsive protein	[IPR003676]Small auxin-up RNA	-	-	-	-	-	-
ptg94lG0000680.t1	2996151	2997344	-	Q8RWB7	Probable methyltransferase At1g29790 OS=Arabidopsis thaliana	Os08g0113400	Methyltransferase type 11 domain containing protein	-	-	AT3G05390	no symbol available	S-adenosyl-L-methionine-dependent methyltransferase;(source:Araport11)	XP_019231250.1	PREDICTED: uncharacterized protein LOC109212096 [Nicotiana attenuata] OIT28883.1 hypothetical protein A4A49_24427 [Nicotiana attenuata]	-	-	-	-	-	[ GO:0000139: Golgi membrane ];[ GO:0005768: endosome ];[ GO:0005794: Golgi apparatus ];[ GO:0005797: Golgi medial cisterna ];[ GO:0005802: trans-Golgi network ];[ GO:0005886: plasma membrane ];[ GO:0008168: methyltransferase activity ];[ GO:0008757: S-adenosylmethionine-dependent methyltransferase activity ];[ GO:0032259: methylation ]	BP;CC;MF	-	-	[LSE0431]A Predicted membrane protein	R	[Putative S-adenosyl-L-methionine-dependent methyltransferase]28J7A@1|root,2QRJP@2759|Eukaryota,37RF4@33090|Viridiplantae,3G7BZ@35493|Streptophyta,44Q6B@71274|asterids	49451.A0A314KHU3	A4A49_24427	396	Uncharacterized protein.	[PF03141]Putative S-adenosyl-L-methionine-dependent methyltransferase	[IPR004159]Putative S-adenosyl-L-methionine-dependent methyltransferase;[IPR029063]S-adenosyl-L-methionine-dependent methyltransferase superfamily	[cd02440]AdoMet_MTases	-	[G3DSA:3.40.50.150]Vaccinia Virus protein VP39	-	[SSF53335]S-adenosyl-L-methionine-dependent methyltransferases	-
ptg94lG0000690.t1	3064371	3064943	+	A0A3Q7I5Y9	Ethylene-response factor C3 OS=Solanum lycopersicum	Os09g0572000	Pathogenesis-related transcriptional factor and ERF domain containing protein	[ CGSNL-Symbol: ERF87 ]; [ Oryzabase-Symbol: OsERF#087, OsERF087, OsERF87, AP2/EREBP#067, AP2/EREBP67 ]	[ CGSNL-Symbol_Description: ETHYLENE RESPONSE FACTOR 87 ]; [ Oryzabase-Symbol_Description: ethylene response factor 87, APETALA2/ethylene-responsive element binding protein 67 ]	AT3G23240	ERF1B, AtERF#092, ERF1	ethylene response factor 1;(source:Araport11)	XP_016437637.1	PREDICTED: ethylene-responsive transcription factor 1B-like [Nicotiana tabacum]	[ AP2/ERF: AP2/ERF-ERF ]	-	[K09286]EREBP-like factor;[K14516]ethylene-responsive transcription factor 1	[-];[ko04016]MAPK signaling pathway - plant;[ko04075]Plant hormone signal transduction	[-];[Environmental Information Processing]Signal transduction	[ GO:0003677: DNA binding ];[ GO:0003700: DNA-binding transcription factor activity ];[ GO:0005634: nucleus ];[ GO:0006355: regulation of DNA-templated transcription ];[ GO:0006952: defense response ];[ GO:0009873: ethylene-activated signaling pathway ];[ GO:0010104: regulation of ethylene-activated signaling pathway ];[ GO:0031347: regulation of defense response ];[ GO:0043565: sequence-specific…	BP;CC;MF	-	-	[LSE0301]A AP2 domain transcription factor	K	[DNA-binding domain in plant proteins such as APETALA2 and EREBPs]2CQKE@1|root,2R535@2759|Eukaryota,385X8@33090|Viridiplantae,3GTV4@35493|Streptophyta,44TGU@71274|asterids	4097.A0A1S3XCK7	LOC107763664	190	Ethylene-responsive transcription factor 1B-like.	[PF00847]AP2 domain	[IPR001471]AP2/ERF domain;[IPR016177]DNA-binding domain superfamily;[IPR036955]AP2/ERF domain superfamily;[IPR044808]Ethylene-responsive transcription factor	[cd00018]AP2	[PR00367]Ethylene responsive element binding protein signature	[G3DSA:3.30.730.10]AP2/ERF domain	[SM00380]rav1_2	[SSF54171]DNA-binding domain	-
ptg94lG0000700.t1	3109864	3110394	+	A0A3Q7I5Y9	Ethylene-response factor C3 OS=Solanum lycopersicum	Os03g0860100	Ethylene response factor, Transcriptional activator, Positive regulation of disease resistance	[ RAP-DB-Symbol: OsERF83 ]; [ CGSNL-Symbol: ERF83 ]; [ Oryzabase-Symbol: OsERF#083, OsERF083, OsERF83, AP2/EREBP#163, AP2/EREBP163 ]	[ RAP-DB-Symbol_Description: ethylene response factor 83 ]; [ CGSNL-Symbol_Description: ETHYLENE RESPONSE FACTOR 83 ]; [ Oryzabase-Symbol_Description: ethylene response factor 83, APETALA2/ethylene-responsive element binding protein 163 ]	AT3G23240	ERF1B, AtERF#092, ERF1	ethylene response factor 1;(source:Araport11)	XP_016435827.1	PREDICTED: ethylene-responsive transcription factor 15-like [Nicotiana tabacum]	[ AP2/ERF: AP2/ERF-ERF ]	-	[K09286]EREBP-like factor;[K14516]ethylene-responsive transcription factor 1	[-];[ko04016]MAPK signaling pathway - plant;[ko04075]Plant hormone signal transduction	[-];[Environmental Information Processing]Signal transduction	[ GO:0003677: DNA binding ];[ GO:0003700: DNA-binding transcription factor activity ];[ GO:0005634: nucleus ];[ GO:0006355: regulation of DNA-templated transcription ];[ GO:0006952: defense response ];[ GO:0009873: ethylene-activated signaling pathway ];[ GO:0010104: regulation of ethylene-activated signaling pathway ];[ GO:0031347: regulation of defense response ];[ GO:0043565: sequence-specific…	BP;CC;MF	-	-	[LSE0301]A AP2 domain transcription factor	K	[DNA-binding domain in plant proteins such as APETALA2 and EREBPs]2CQKE@1|root,2R535@2759|Eukaryota,385X8@33090|Viridiplantae,3GTV4@35493|Streptophyta,44TGU@71274|asterids	4097.A0A1S3X7F6	LOC107762034	176	Ethylene-responsive transcription factor 15-like.	[PF00847]AP2 domain	[IPR001471]AP2/ERF domain;[IPR016177]DNA-binding domain superfamily;[IPR036955]AP2/ERF domain superfamily;[IPR044808]Ethylene-responsive transcription factor	[cd00018]AP2	[PR00367]Ethylene responsive element binding protein signature	[G3DSA:3.30.730.10]AP2/ERF domain	[SM00380]rav1_2	[SSF54171]DNA-binding domain	-
ptg94lG0000710.t1	3141432	3141941	+	A0A3Q7I5Y9	Ethylene-response factor C3 OS=Solanum lycopersicum	Os03g0860100	Ethylene response factor, Transcriptional activator, Positive regulation of disease resistance	[ RAP-DB-Symbol: OsERF83 ]; [ CGSNL-Symbol: ERF83 ]; [ Oryzabase-Symbol: OsERF#083, OsERF083, OsERF83, AP2/EREBP#163, AP2/EREBP163 ]	[ RAP-DB-Symbol_Description: ethylene response factor 83 ]; [ CGSNL-Symbol_Description: ETHYLENE RESPONSE FACTOR 83 ]; [ Oryzabase-Symbol_Description: ethylene response factor 83, APETALA2/ethylene-responsive element binding protein 163 ]	AT2G31230	ATERF15, ERF15	ethylene-responsive element binding factor 15;(source:Araport11)	XP_016432338.1	PREDICTED: ethylene-responsive transcription factor 15-like [Nicotiana tabacum]	[ AP2/ERF: AP2/ERF-ERF ]	-	[K09286]EREBP-like factor;[K14516]ethylene-responsive transcription factor 1	[-];[ko04016]MAPK signaling pathway - plant;[ko04075]Plant hormone signal transduction	[-];[Environmental Information Processing]Signal transduction	[ GO:0003677: DNA binding ];[ GO:0003700: DNA-binding transcription factor activity ];[ GO:0005634: nucleus ];[ GO:0006355: regulation of DNA-templated transcription ];[ GO:0006952: defense response ];[ GO:0009873: ethylene-activated signaling pathway ];[ GO:0010104: regulation of ethylene-activated signaling pathway ];[ GO:0031347: regulation of defense response ];[ GO:0043565: sequence-specific…	BP;CC;MF	-	-	[LSE0301]A AP2 domain transcription factor	K	[Transcription factor]290FS@1|root,2SNYN@2759|Eukaryota,38048@33090|Viridiplantae,3GQ0M@35493|Streptophyta,44TAZ@71274|asterids	4097.A0A1S3WXE3	LOC107758996	169	Ethylene-responsive transcription factor 15-like.	[PF00847]AP2 domain	[IPR001471]AP2/ERF domain;[IPR016177]DNA-binding domain superfamily;[IPR036955]AP2/ERF domain superfamily;[IPR044808]Ethylene-responsive transcription factor	[cd00018]AP2	[PR00367]Ethylene responsive element binding protein signature	[G3DSA:3.30.730.10]AP2/ERF domain	[SM00380]rav1_2	[SSF54171]DNA-binding domain	-
ptg94lG0000720.t1	3193948	3200544	+	-	-	Os08g0425800	Hypothetical conserved gene	-	-	AT5G16550	LDIP	voltage-dependent L-type calcium channel subunit;(source:Araport11)	XP_016514526.1	PREDICTED: uncharacterized protein LOC107831283 [Nicotiana tabacum]	-	-	-	-	-	-	-	-	-	-	-	[-]2A60N@1|root,2RYAW@2759|Eukaryota,37U99@33090|Viridiplantae,3GI5K@35493|Streptophyta,44JJD@71274|asterids	4097.A0A1S4DM83	LOC107831283	235	Uncharacterized protein LOC107831283.	-	-	-	-	-	-	-	-
ptg94lG0000730.t1	3207231	3214680	-	Q93WJ9	Transcription repressor KAN1 OS=Arabidopsis thaliana	Os09g0395300	GARP DNA-binding protien, GARP (Golden2, ARR-B and Psr1) transcription factor, Leaf polarity modeling, Regulation of anther dehiscence	[ RAP-DB-Symbol: RL9, rl9, OsADD1 ]; [ CGSNL-Symbol: RL9 ]; [ Oryzabase-Symbol: rl9, SLL1/RL9, SLL1, OsSLL1, OsADD1, ADD1, KANADI1 ]	[ RAP-DB-Symbol_Description: ROLLED LEAF 9, anther dehiscence defected 1 ]; [ CGSNL-Symbol_Description: ROLLED LEAF 9 ]; [ Oryzabase-Symbol_Description: SHALLOT-LIKE1, SHALLOT-LIKE 1, ROLLED LEAF9, anther dehiscence defected 1 ]	AT5G16560	KAN, KAN1	Homeodomain-like superfamily protein;(source:Araport11)	XP_009624603.1	transcription repressor KAN1 isoform X1 [Nicotiana tomentosiformis]	[ GARP: GARP-G2-like ]	-	-	-	-	[ GO:0000003: reproduction ];[ GO:0000976: transcription cis-regulatory region binding ];[ GO:0001067: transcription regulatory region nucleic acid binding ];[ GO:0001708: cell fate specification ];[ GO:0003006: developmental process involved in reproduction ];[ GO:0003674: molecular_function ];[ GO:0003676: nucleic acid binding ];[ GO:0003677: DNA binding ];[ GO:0003700: DNA-binding transcriptio…	BP;CC;MF	-	-	[LSE0452]A MYB transcription factor	RK	[Myb-like DNA-binding domain]28J99@1|root,2QQZR@2759|Eukaryota,37SB3@33090|Viridiplantae,3GD4W@35493|Streptophyta,44B3G@71274|asterids	49451.A0A314LAJ5	KAN1_0	429	Transcription repressor kan1.	[PF00249]Myb-like DNA-binding domain	[IPR001005]SANT/Myb domain;[IPR006447]Myb domain, plants;[IPR009057]Homeobox-like domain superfamily;[IPR044847]Transcription repressor KANADI	-	-	[G3DSA:1.10.10.60]-	-	[SSF46689]Homeodomain-like	[TIGR01557]myb-like DNA-binding domain, SHAQKYF class
ptg94lG0000740.t1	3275981	3277516	+	Q6P2Z6	60S ribosomal export protein NMD3 OS=Xenopus tropicalis	Os10g0573900	60S ribosomal subunit nuclear export adaptor, Ribosome assembly, Maintenance of normal protein synthesis efficiency, Plant development	[ RAP-DB-Symbol: OsNMD3 ]; [ Oryzabase-Symbol: OsNMD3, NMD3 ]	[ RAP-DB-Symbol_Description: 60S ribosomal subunit nuclear export adaptor NMD3 ]; [ Oryzabase-Symbol_Description: 60S ribosomal subunit nuclear export adaptor NMD3 ]	AT2G03820	NMD3, AtNMD3	nonsense-mediated mRNA decay NMD3 family protein;(source:Araport11)	XP_033510873.1	60S ribosomal export protein NMD3-like [Nicotiana tomentosiformis] XP_033510874.1 60S ribosomal export protein NMD3-like [Nicotiana tomentosiformis]	-	-	[K07562]60S ribosomal export protein NMD3	[ko03008]Ribosome biogenesis in eukaryotes;[ko03013]Nucleocytoplasmic transport	[Genetic Information Processing]Translation	[ GO:0000055: ribosomal large subunit export from nucleus ];[ GO:0005634: nucleus ];[ GO:0005737: cytoplasm ];[ GO:0015031: protein transport ];[ GO:0043023: ribosomal large subunit binding ]	BP;CC;MF	-	-	[KOG2613]NMD protein affecting ribosome stability and mRNA decay	J	[Acts as an adapter for the XPO1 CRM1-mediated export of the 60S ribosomal subunit]COG1499@1|root,KOG2613@2759|Eukaryota,37KYA@33090|Viridiplantae,3GDTY@35493|Streptophyta,44NQF@71274|asterids	4097.A0A1S4AEU9	LOC107796851	511	60S ribosomal export protein NMD3; Acts as an adapter for the XPO1/CRM1-mediated export of the 60S ribosomal subunit; Belongs to the NMD3 family.	[PF04981]NMD3 family;[PF21192]NMD3 OB-fold domain;[PF21193]NMD3 SH3 domain	[IPR007064]Nmd3, N-terminal;[IPR039768]Ribosomal export protein Nmd3;[IPR048898]60S ribosomal export protein NMD3, OB-fold domain;[IPR048899]60S ribosomal export protein NMD3, SH3 domain	-	-	-	-	-	-
ptg94lG0000750.t1	3306078	3311885	-	Q8L707	Beta-1,4-xylosyltransferase IRX14 OS=Arabidopsis thaliana	Os06g0687900	Similar to UDP-glucuronyltransferase-l	[ CGSNL-Symbol: IRX14 ]; [ Oryzabase-Symbol: OsIRX14, OsGT43J, GT43J, OsGT43J/OsIRX14 ]	[ CGSNL-Symbol_Description: IRREGULAR XYLEM 14 ]; [ Oryzabase-Symbol_Description: glycosyltransferase family GT43 member J ]	AT4G36890	IRX14	Nucleotide-diphospho-sugar transferases superfamily protein;(source:Araport11)	XP_016444283.1	PREDICTED: probable beta-1,4-xylosyltransferase IRX14 [Nicotiana tabacum]	-	-	[K20871]putative beta-1,4-xylosyltransferase IRX14 [EC:2.4.2.-]	[-]	[-]	[ GO:0000138: Golgi trans cisterna ];[ GO:0000139: Golgi membrane ];[ GO:0000271: polysaccharide biosynthetic process ];[ GO:0003674: molecular_function ];[ GO:0003824: catalytic activity ];[ GO:0005575: cellular_component ];[ GO:0005622: intracellular anatomical structure ];[ GO:0005737: cytoplasm ];[ GO:0005768: endosome ];[ GO:0005794: Golgi apparatus ];[ GO:0005802: trans-Golgi network ];[ GO…	BP;CC;MF	-	-	[KOG1476]Beta-1,3-glucuronyltransferase B3GAT1/SQV-8	O	[Involved in the synthesis of glucuronoxylan hemicellulose in secondary cell walls]KOG1476@1|root,KOG1476@2759|Eukaryota,37HM2@33090|Viridiplantae,3GFEI@35493|Streptophyta,44IJJ@71274|asterids	4097.A0A1S3XWG5	LOC107769571	500	Glycosyltransferases; Involved in the synthesis of glucuronoxylan hemicellulose in secondary cell walls; Belongs to the glycosyltransferase 43 family.	[PF03360]Glycosyltransferase family 43	[IPR005027]Glycosyl transferase, family 43;[IPR029044]Nucleotide-diphospho-sugar transferases	-	-	[G3DSA:3.90.550.10]Spore Coat Polysaccharide Biosynthesis Protein SpsA; Chain A	-	[SSF53448]Nucleotide-diphospho-sugar transferases	-
ptg94lG0000760.t1	3315834	3317774	+	Q9LUL5	Pentatricopeptide repeat-containing protein At3g14330 OS=Arabidopsis thaliana	Os05g0212100	Asp/Glu racemase, active site domain containing protein	-	-	AT3G14330	CREF3	Tetratricopeptide repeat (TPR)-like superfamily protein;(source:Araport11)	XP_016444282.1	PREDICTED: pentatricopeptide repeat-containing protein At3g14330-like [Nicotiana tabacum]	-	-	[K23541]Ca2+/H+ antiporter, TMEM165/GDT1 family	[-]	[-]	[ GO:0003674: molecular_function ];[ GO:0003676: nucleic acid binding ];[ GO:0003723: RNA binding ];[ GO:0003729: mRNA binding ];[ GO:0003824: catalytic activity ];[ GO:0004518: nuclease activity ];[ GO:0004519: endonuclease activity ];[ GO:0005488: binding ];[ GO:0005515: protein binding ];[ GO:0006139: nucleobase-containing compound metabolic process ];[ GO:0006725: cellular aromatic compound m…	BP;CC;MF	-	-	[KOG4197]FOG: PPR repeat	R	[Pentatricopeptide repeat-containing protein]KOG4197@1|root,KOG4197@2759|Eukaryota,37PKS@33090|Viridiplantae,3GH9V@35493|Streptophyta,44INJ@71274|asterids	4097.A0A1S3XX45	LOC107769570	646	Pentatricopeptide repeat-containing protein At3g14330-like.	[PF01535]PPR repeat;[PF13041]PPR repeat family;[PF14432]DYW family of nucleic acid deaminases;[PF20431]E motif	[IPR002885]Pentatricopeptide repeat;[IPR011990]Tetratricopeptide-like helical domain superfamily;[IPR032867]DYW domain;[IPR046848]E motif	-	-	[G3DSA:1.25.40.10]Tetratricopeptide repeat domain	-	[SSF48452]TPR-like	[TIGR00756]pentatricopeptide repeat
ptg94lG0000770.t1	3318943	3319817	-	C0LGH2	Probable LRR receptor-like serine/threonine-protein kinase At1g56130 OS=Arabidopsis thaliana	Os11g0470500	Similar to Protein kinase domain containing protein, expressed	-	-	AT1G56120	no symbol available	Leucine-rich repeat transmembrane protein kinase;(source:Araport11)	XP_016437626.1	PREDICTED: cysteine-rich receptor-like protein kinase 3 [Nicotiana tabacum] XP_016437627.1 PREDICTED: cysteine-rich receptor-like protein kinase 3 [Nicotiana tabacum]	-	[ RLK-Pelle_DLSV ]	-	-	-	[ GO:0003674: molecular_function ];[ GO:0003824: catalytic activity ];[ GO:0004672: protein kinase activity ];[ GO:0004674: protein serine/threonine kinase activity ];[ GO:0005524: ATP binding ];[ GO:0005575: cellular_component ];[ GO:0005886: plasma membrane ];[ GO:0006468: protein phosphorylation ];[ GO:0006793: phosphorus metabolic process ];[ GO:0006796: phosphate-containing compound metaboli…	BP;CC;MF	[COG0515]Signal transduction mechanisms Serine/threonine protein kinase;[COG2815]Cell wall/membrane/envelope biogenesis PASTA domain, binds beta-lactams	M;T	[LSE0002]A Receptor protein kinase containing LRR repeats	T	[Salt stress response/antifungal]COG0515@1|root,2QWMW@2759|Eukaryota,37NGY@33090|Viridiplantae,3GAVG@35493|Streptophyta,44G23@71274|asterids	4097.A0A1S3XCH9	LOC107763654	227	Cysteine-rich receptor-like protein kinase 3.	[PF00069]Protein kinase domain	[IPR000719]Protein kinase domain;[IPR008271]Serine/threonine-protein kinase, active site;[IPR011009]Protein kinase-like domain superfamily	-	-	[G3DSA:1.10.510.10]Transferase(Phosphotransferase) domain 1	[SM00220]serkin_6	[SSF56112]Protein kinase-like (PK-like)	-
ptg94lG0000780.t1	3331451	3332455	-	-	-	Os08g0559700	Protein of unknown function DUF3245 domain containing protein	-	-	AT3G61370	no symbol available	pre-mRNA-splicing factor CWC22-like protein (DUF3245);(source:Araport11)	XP_016510288.1	PREDICTED: uncharacterized protein PB1E7.01c-like [Nicotiana tabacum] XP_016510294.1 PREDICTED: uncharacterized protein PB1E7.01c-like [Nicotiana tabacum] XP_016510301.1 PREDICTED: uncharacterized protein PB1E7.01c-like [Nicotiana tabacum] XP_018623376.1 uncharacterized protein PB1E7.01c isoform X2 [Nicotiana tomentosiformis] XP_018623377.1 uncharacterized protein PB1E7.01c isoform X2 [Nicotiana …	-	-	-	-	-	-	-	-	-	[LSE1849]A Unnamed protein	X	[Protein of unknown function (DUF3245)]2CSKH@1|root,2S732@2759|Eukaryota,37X29@33090|Viridiplantae,3GXP7@35493|Streptophyta,44M8T@71274|asterids	4097.A0A1S4DA84	LOC107827626	139	Uncharacterized protein PB1E7.01c-like.	[PF11595]Protein of unknown function (DUF3245)	[IPR021641]Protein of unknown function DUF3245	-	-	-	-	-	-
ptg94lG0000790.t1	3339155	3342623	-	Q9CAL3	Cysteine-rich receptor-like protein kinase 2 OS=Arabidopsis thaliana	Os11g0470500	Similar to Protein kinase domain containing protein, expressed	-	-	AT1G70520	CRK2, ASG6	cysteine-rich RLK (RECEPTOR-like protein kinase) 2;(source:Araport11)	XP_016481450.1	PREDICTED: cysteine-rich receptor-like protein kinase 3 [Nicotiana tabacum]	-	[ RLK-Pelle_DLSV ]	-	-	-	[ GO:0003674: molecular_function ];[ GO:0003824: catalytic activity ];[ GO:0004672: protein kinase activity ];[ GO:0004674: protein serine/threonine kinase activity ];[ GO:0005524: ATP binding ];[ GO:0005575: cellular_component ];[ GO:0005886: plasma membrane ];[ GO:0006468: protein phosphorylation ];[ GO:0006793: phosphorus metabolic process ];[ GO:0006796: phosphate-containing compound metaboli…	BP;CC;MF	[COG0515]Signal transduction mechanisms Serine/threonine protein kinase;[COG2815]Cell wall/membrane/envelope biogenesis PASTA domain, binds beta-lactams	M;T	[LSE0029]A Receptor-like protein kinase, contains conserved domain of unknown function	T	[Salt stress response/antifungal]COG0515@1|root,2QWMW@2759|Eukaryota,37NGY@33090|Viridiplantae,3GAVG@35493|Streptophyta,44G23@71274|asterids	4097.A0A1S4AXR0	LOC107802456	644	Cysteine-rich receptor-like protein kinase 3.	[PF01657]Salt stress response/antifungal;[PF07714]Protein tyrosine and serine/threonine kinase	[IPR000719]Protein kinase domain;[IPR001245]Serine-threonine/tyrosine-protein kinase, catalytic domain;[IPR002902]Gnk2-homologous domain;[IPR008271]Serine/threonine-protein kinase, active site;[IPR011009]Protein kinase-like domain superfamily;[IPR017441]Protein kinase, ATP binding site;[IPR038408]Gnk2-homologous domain superfamily	[cd14066]STKc_IRAK	-	[G3DSA:1.10.510.10]Transferase(Phosphotransferase) domain 1;[G3DSA:3.30.200.20]Phosphorylase Kinase; domain 1;[G3DSA:3.30.430.20]-	[SM00220]serkin_6	[SSF56112]Protein kinase-like (PK-like)	-
ptg94lG0000800.t1	3353496	3354242	-	Q39263	Zinc finger protein 4 OS=Arabidopsis thaliana	Os03g0239300	Zinc finger, C2H2-type domain containing protein	-	[ Oryzabase-Symbol_Description: C2H2 transcription factor ]	AT1G66140	ZFP4	zinc finger protein 4;(source:Araport11)	XP_016481448.1	PREDICTED: zinc finger protein 4-like [Nicotiana tabacum]	-	-	-	-	-	[ GO:0000976: transcription cis-regulatory region binding ];[ GO:0003700: DNA-binding transcription factor activity ];[ GO:0005634: nucleus ];[ GO:0006355: regulation of DNA-templated transcription ];[ GO:0009738: abscisic acid-activated signaling pathway ];[ GO:0009788: negative regulation of abscisic acid-activated signaling pathway ];[ GO:0019760: glucosinolate metabolic process ];[ GO:0046872…	BP;CC;MF	-	-	[LSE0585]A C2H2-type Zn-finger protein	R	[Zinc finger protein]2CN59@1|root,2QTY7@2759|Eukaryota,37J0K@33090|Viridiplantae,3GGI4@35493|Streptophyta,44SGN@71274|asterids	4097.A0A1S4AY76	LOC107802454	248	Zinc finger protein 4-like.	-	[IPR013087]Zinc finger C2H2-type;[IPR036236]Zinc finger C2H2 superfamily	-	-	[G3DSA:3.30.160.60]Classic Zinc Finger	-	[SSF57667]beta-beta-alpha zinc fingers	-
ptg94lG0000810.t1	3365926	3366777	+	Q9ZT95	Ubiquitin domain-containing protein 7SL RNA1 OS=Arabidopsis thaliana	Os09g0481650	Similar to Polyubiquitin-like protein	-	-	AT4G05230	no symbol available	Ubiquitin-like superfamily protein;(source:Araport11)	XP_016450590.1	PREDICTED: polyubiquitin-like [Nicotiana tabacum]	-	-	-	-	-	[ GO:0005515: protein binding ];[ GO:0005634: nucleus ];[ GO:0005654: nucleoplasm ];[ GO:0005829: cytosol ];[ GO:0031593: polyubiquitin modification-dependent protein binding ];[ GO:0043130: ubiquitin binding ];[ GO:0043161: proteasome-mediated ubiquitin-dependent protein catabolic process ];[ GO:0070628: proteasome binding ]	BP;CC;MF	-	-	[KOG0001]Ubiquitin and ubiquitin-like proteins	OR	[Ubiquitin homologues]COG5272@1|root,KOG0001@2759|Eukaryota,37Q8J@33090|Viridiplantae,3GGK1@35493|Streptophyta,44JZQ@71274|asterids	4097.A0A1S3YEG7	LOC107775381	281	Polyubiquitin-like.	[PF00240]Ubiquitin family	[IPR000626]Ubiquitin-like domain;[IPR019954]Ubiquitin conserved site;[IPR029071]Ubiquitin-like domain superfamily	[cd17039]Ubl_ubiquitin_like	-	[G3DSA:3.10.20.90]-	[SM00213]ubq_7	[SSF54236]Ubiquitin-like	-
ptg94lG0000820.t1	3370340	3376461	-	Q9ZPS7	Transmembrane 9 superfamily member 3 OS=Arabidopsis thaliana	Os03g0237000	Nonaspanin (TM9SF) family protein	-	-	AT2G01970	no symbol available	Endomembrane protein 70 protein family;(source:Araport11)	XP_016481454.1	PREDICTED: transmembrane 9 superfamily member 3-like [Nicotiana tabacum]	-	-	[K17085]transmembrane 9 superfamily member 1	[-]	[-]	[ GO:0000138: Golgi trans cisterna ];[ GO:0000139: Golgi membrane ];[ GO:0000325: plant-type vacuole ];[ GO:0005575: cellular_component ];[ GO:0005618: cell wall ];[ GO:0005622: intracellular anatomical structure ];[ GO:0005737: cytoplasm ];[ GO:0005739: mitochondrion ];[ GO:0005768: endosome ];[ GO:0005794: Golgi apparatus ];[ GO:0005802: trans-Golgi network ];[ GO:0009505: plant-type cell wall …	BP;CC	-	-	[KOG1277]Endosomal membrane proteins, EMP70	U	[Belongs to the nonaspanin (TM9SF) (TC 9.A.2) family]KOG1278@1|root,KOG1277@2759|Eukaryota,37JU6@33090|Viridiplantae,3GC6Y@35493|Streptophyta,44MKM@71274|asterids	4097.A0A1S4AY27	LOC107802459	596	Transmembrane 9 superfamily member; Belongs to the nonaspanin (TM9SF) (TC 9.A.2) family.	[PF02990]Endomembrane protein 70	[IPR004240]Nonaspanin (TM9SF);[IPR036259]MFS transporter superfamily	-	-	-	-	[SSF103473]MFS general substrate transporter	-
ptg94lG0000830.t1	3408528	3417749	-	Q07346	Glutamate decarboxylase OS=Petunia hybrida	Os03g0720300	Similar to Glutamate decarboxylase isozyme 1 (EC 4.1.1.15)	[ Oryzabase-Symbol: GDCi, OsGDCi, OsGAD, GAD, OsGAD4, GAD4 ]	[ Oryzabase-Symbol_Description: GLU DECARBOXYLASE ISOZYME1, GLU DECARBOXYLASE ISOZYME 1, glutamate decarboxylase 1 ]	AT2G02010	GAD4	glutamate decarboxylase 4;(source:Araport11)	NP_001312769.1	glutamate decarboxylase-like [Nicotiana tabacum] AAM48129.1 glutamate decarboxylase [Nicotiana tabacum]	-	-	[K01580]glutamate decarboxylase [EC:4.1.1.15]	[ko00250]Alanine, aspartate and glutamate metabolism;[ko00410]beta-Alanine metabolism;[ko00430]Taurine and hypotaurine metabolism;[ko00650]Butanoate metabolism;[ko01100]Metabolic pathways;[ko01110]Biosynthesis of secondary metabolites	[Metabolism]Amino acid metabolism;[Metabolism]Carbohydrate metabolism;[Metabolism]Global and overview maps;[Metabolism]Metabolism of other amino acids	[ GO:0004351: glutamate decarboxylase activity ];[ GO:0005516: calmodulin binding ];[ GO:0005829: cytosol ];[ GO:0006536: glutamate metabolic process ];[ GO:0006538: glutamate catabolic process ];[ GO:0016830: carbon-carbon lyase activity ];[ GO:0019752: carboxylic acid metabolic process ];[ GO:0030170: pyridoxal phosphate binding ]	BP;CC;MF	[COG0076]Amino acid transport and metabolism Glutamate or tyrosine decarboxylase or a related PLP-dependent protein	E	[KOG1383]Glutamate decarboxylase/sphingosine phosphate lyase	E	[Belongs to the group II decarboxylase family]COG0076@1|root,KOG1383@2759|Eukaryota,37PA0@33090|Viridiplantae,3GGE7@35493|Streptophyta,44NVZ@71274|asterids	4097.A0A1S4BL86	LOC107809522	496	Glutamate decarboxylase; Belongs to the group II decarboxylase family.	[PF00282]Pyridoxal-dependent decarboxylase conserved domain	[IPR002129]Pyridoxal phosphate-dependent decarboxylase;[IPR010107]Glutamate decarboxylase;[IPR015421]Pyridoxal phosphate-dependent transferase, major domain;[IPR015424]Pyridoxal phosphate-dependent transferase	[cd06450]DOPA_deC_like	-	[G3DSA:3.40.640.10]-;[G3DSA:3.90.1150.160]-;[G3DSA:4.10.280.50]-	-	[SSF53383]PLP-dependent transferases	[TIGR01788]glutamate decarboxylase
ptg94lG0000840.t1	3424080	3428429	-	Q9SQI8	Dihydrolipoyllysine-residue acetyltransferase component 4 of pyruvate dehydrogenase complex, chloroplastic OS=Arabidopsis thaliana	Os08g0431300	Similar to Dihydrolipoamide S-acetyltransferase	[ Oryzabase-Symbol: ptPDC-E2, OsptPDC-E2 ]	[ Oryzabase-Symbol_Description: Plastidic pyruvate dehydrogenase complex E2 component, plastid-localized pyruvate dehydrogenase complex E2 component ]	AT3G25860	LTA2, PLE2	2-oxoacid dehydrogenases acyltransferase family protein;(source:Araport11)	XP_016489659.1	PREDICTED: dihydrolipoyllysine-residue acetyltransferase component 4 of pyruvate dehydrogenase complex, chloroplastic-like [Nicotiana tabacum]	-	-	-	-	-	[ GO:0004742: dihydrolipoyllysine-residue acetyltransferase activity ];[ GO:0005829: cytosol ];[ GO:0006086: acetyl-CoA biosynthetic process from pyruvate ];[ GO:0006096: glycolytic process ];[ GO:0009507: chloroplast ];[ GO:0009534: chloroplast thylakoid ];[ GO:0009570: chloroplast stroma ];[ GO:0009941: chloroplast envelope ];[ GO:0016746: acyltransferase activity ];[ GO:0022626: cytosolic ribo…	BP;CC;MF	[COG0508]Energy production and conversion Pyruvate/2-oxoglutarate dehydrogenase complex, dihydrolipoamide acyltransferase (E2) component	C	[KOG0557]Dihydrolipoamide acetyltransferase	C	[Dihydrolipoamide acetyltransferase component of pyruvate dehydrogenase complex]COG0508@1|root,KOG0557@2759|Eukaryota,37IG4@33090|Viridiplantae,3GB9V@35493|Streptophyta,44IXS@71274|asterids	4097.A0A1S4BLB5	LOC107809523	464	Dihydrolipoamide acetyltransferase component of pyruvate dehydrogenase complex.	[PF00198]2-oxoacid dehydrogenases acyltransferase (catalytic domain);[PF00364]Biotin-requiring enzyme;[PF02817]e3 binding domain	[IPR000089]Biotin/lipoyl attachment;[IPR001078]2-oxoacid dehydrogenase acyltransferase, catalytic domain;[IPR003016]2-oxo acid dehydrogenase, lipoyl-binding site;[IPR004167]Peripheral subunit-binding domain;[IPR011053]Single hybrid motif;[IPR023213]Chloramphenicol acetyltransferase-like domain superfamily;[IPR036625]E3-binding domain superfamily;[IPR045257]Dihydrolipoamide acetyltransferase/Pyruv…	[cd06849]lipoyl_domain	-	[G3DSA:2.40.50.100]-;[G3DSA:3.30.559.10]-;[G3DSA:4.10.320.10]-	-	[SSF47005]Peripheral subunit-binding domain of 2-oxo acid dehydrogenase complex;[SSF51230]Single hybrid motif;[SSF52777]CoA-dependent acyltransferases	-
ptg94lG0000850.t1	3430230	3430697	-	-	-	-	-	-	-	-	-	-	XP_016489657.1	PREDICTED: uncharacterized protein LOC107809520 [Nicotiana tabacum]	-	-	-	-	-	[ GO:0003676: nucleic acid binding ];[ GO:0008270: zinc ion binding ]	MF	-	-	-	-	[-]28PZB@1|root,2QWN0@2759|Eukaryota,37VME@33090|Viridiplantae,3GM4V@35493|Streptophyta,44UCT@71274|asterids	4097.A0A1S4BLE9	LOC107809520	302	Uncharacterized protein LOC107809520.	-	[IPR036875]Zinc finger, CCHC-type superfamily	-	-	-	-	[SSF57756]Retrovirus zinc finger-like domains	-
ptg94lG0000860.t1	3436116	3441961	-	P50218	Isocitrate dehydrogenase [NADP] OS=Nicotiana tabacum	Os05g0573200	Similar to Isocitrate dehydrogenase (Fragment)	[ CGSNL-Symbol: IDH ]; [ Oryzabase-Symbol: OsIDH ]	[ CGSNL-Symbol_Description: ISOCITRATE DEHYDROGENASE ]; [ Oryzabase-Symbol_Description: isocitrate dehydrogenase, isocitrate dehydrogenase (NADP) ]	AT1G65930	cICDH	cytosolic NADP+-dependent isocitrate dehydrogenase;(source:Araport11)	XP_016489660.1	PREDICTED: isocitrate dehydrogenase [NADP]-like isoform X1 [Nicotiana tabacum]	-	-	[K00031]isocitrate dehydrogenase [EC:1.1.1.42]	[ko00020]Citrate cycle (TCA cycle);[ko00480]Glutathione metabolism;[ko01100]Metabolic pathways;[ko01110]Biosynthesis of secondary metabolites;[ko01200]Carbon metabolism;[ko01210]2-Oxocarboxylic acid metabolism;[ko01230]Biosynthesis of amino acids;[ko04146]Peroxisome	[Cellular Processes]Transport and catabolism;[Metabolism]Carbohydrate metabolism;[Metabolism]Global and overview maps;[Metabolism]Metabolism of other amino acids	[ GO:0000287: magnesium ion binding ];[ GO:0003674: molecular_function ];[ GO:0003824: catalytic activity ];[ GO:0004448: isocitrate dehydrogenase [NAD(P)+] activity ];[ GO:0004450: isocitrate dehydrogenase (NADP+) activity ];[ GO:0005488: binding ];[ GO:0005507: copper ion binding ];[ GO:0005575: cellular_component ];[ GO:0005576: extracellular region ];[ GO:0005622: intracellular anatomical str…	BP;CC;MF	[COG0538]Energy production and conversion Isocitrate dehydrogenase	C	[KOG1526]NADP-dependent isocitrate dehydrogenase	C	[Belongs to the isocitrate and isopropylmalate dehydrogenases family]COG0538@1|root,KOG1526@2759|Eukaryota,37IAT@33090|Viridiplantae,3GCE8@35493|Streptophyta,44ND0@71274|asterids	4097.A0A1S4BLC9	LOC107809524	486	Isocitrate dehydrogenase [NADP]; Belongs to the isocitrate and isopropylmalate dehydrogenases family.	[PF00180]Isocitrate/isopropylmalate dehydrogenase	[IPR004790]Isocitrate dehydrogenase NADP-dependent;[IPR019818]Isocitrate/isopropylmalate dehydrogenase, conserved site;[IPR024084]Isopropylmalate dehydrogenase-like domain	-	-	[G3DSA:3.40.718.10]Isopropylmalate Dehydrogenase	[SM01329]Iso_dh_2	[SSF53659]Isocitrate/Isopropylmalate dehydrogenase-like	[TIGR00127]isocitrate dehydrogenase (NADP(+))
ptg94lG0000870.t1	3508092	3516752	-	Q6NPC9	Probable RNA methyltransferase At5g51130 OS=Arabidopsis thaliana	Os08g0540500	Bicoid-interacting 3 domain containing protein	-	-	AT5G51130	no symbol available	S-adenosyl-L-methionine-dependent methyltransferases superfamily protein;(source:Araport11)	XP_016490346.1	PREDICTED: probable RNA methyltransferase At5g51130 [Nicotiana tabacum] XP_016490347.1 PREDICTED: probable RNA methyltransferase At5g51130 [Nicotiana tabacum]	-	-	[K15190]7SK snRNA methylphosphate capping enzyme [EC:2.1.1.-]	[-]	[-]	[ GO:0001510: RNA methylation ];[ GO:0003674: molecular_function ];[ GO:0003824: catalytic activity ];[ GO:0006139: nucleobase-containing compound metabolic process ];[ GO:0006725: cellular aromatic compound metabolic process ];[ GO:0006807: nitrogen compound metabolic process ];[ GO:0008150: biological_process ];[ GO:0008152: metabolic process ];[ GO:0008168: methyltransferase activity ];[ GO:00…	BP;MF	-	-	[KOG2899]Predicted methyltransferase	R	[RNA methyltransferase At5g51130]KOG2899@1|root,KOG2899@2759|Eukaryota,37M96@33090|Viridiplantae,3GGAD@35493|Streptophyta,44DT3@71274|asterids	4097.A0A1S4BNA0	LOC107810122	289	Probable RNA methyltransferase At5g51130.	[PF06859]Bicoid-interacting protein 3 (Bin3)	[IPR010675]RNA methyltransferase bin3, C-terminal;[IPR024160]Bin3-type S-adenosyl-L-methionine binding domain;[IPR029063]S-adenosyl-L-methionine-dependent methyltransferase superfamily;[IPR039772]RNA methyltransferase Bin3-like	[cd02440]AdoMet_MTases	-	[G3DSA:3.40.50.150]Vaccinia Virus protein VP39	-	[SSF53335]S-adenosyl-L-methionine-dependent methyltransferases	-
ptg94lG0000880.t1	3534115	3534861	+	Q9M2N5	Zinc finger BED domain-containing protein DAYSLEEPER OS=Arabidopsis thaliana	Os03g0822100	Similar to Transposase (Fragment)	-	-	AT3G42170	DAYSLEEPER	BED zinc finger and hAT dimerization domain-containing protein DAYSLEEPER;(source:Araport11)	XP_019256703.1	PREDICTED: zinc finger BED domain-containing protein RICESLEEPER 2-like [Nicotiana attenuata]	-	-	-	-	-	[ GO:0003677: DNA binding ];[ GO:0005634: nucleus ];[ GO:0005829: cytosol ];[ GO:0009791: post-embryonic development ];[ GO:0046872: metal ion binding ];[ GO:0046983: protein dimerization activity ]	BP;CC;MF	-	-	[KOG1121]Tam3-transposase (Ac family)	L	[Zinc finger BED domain-containing protein RICESLEEPER]KOG1121@1|root,KOG1121@2759|Eukaryota,37MSF@33090|Viridiplantae,3GDM8@35493|Streptophyta	4096.A0A1U7YAA6	LOC104242802	980	Zinc finger BED domain-containing protein RICESLEEPER 2-like.	[PF02892]BED zinc finger	[IPR003656]Zinc finger, BED-type;[IPR012337]Ribonuclease H-like superfamily;[IPR036236]Zinc finger C2H2 superfamily	-	-	-	[SM00614]bed5	[SSF140996]Hermes dimerisation domain;[SSF53098]Ribonuclease H-like;[SSF57667]beta-beta-alpha zinc fingers	-
ptg94lG0000890.t1	3534946	3536190	+	Q6AVI0	Zinc finger BED domain-containing protein RICESLEEPER 2 OS=Oryza sativa subsp. japonica	Os10g0443400	Similar to HAT family dimerisation domain containing protein	-	-	AT3G42170	DAYSLEEPER	BED zinc finger and hAT dimerization domain-containing protein DAYSLEEPER;(source:Araport11)	XP_016490348.1	PREDICTED: zinc finger BED domain-containing protein RICESLEEPER 2-like [Nicotiana tabacum]	-	-	-	-	-	[ GO:0003677: DNA binding ];[ GO:0005634: nucleus ];[ GO:0009791: post-embryonic development ];[ GO:0046872: metal ion binding ];[ GO:0046983: protein dimerization activity ]	BP;CC;MF	-	-	[KOG1121]Tam3-transposase (Ac family)	L	[Zinc finger BED domain-containing protein RICESLEEPER]KOG1121@1|root,KOG1121@2759|Eukaryota,37MSF@33090|Viridiplantae,3GDM8@35493|Streptophyta	4097.A0A1S4BN79	LOC107810123	423	Zinc finger BED domain-containing protein RICESLEEPER 2-like.	[PF05699]hAT family C-terminal dimerisation region;[PF14372]hAT-like transposase, RNase-H fold	[IPR008906]HAT, C-terminal dimerisation domain;[IPR012337]Ribonuclease H-like superfamily;[IPR025525]hAT-like transposase, RNase-H fold;[IPR045259]Transposase-like protein DAYSLEEPER	-	-	-	-	[SSF53098]Ribonuclease H-like	-
ptg94lG0000900.t1	3538341	3539627	+	Q1G3T1	TPD1 protein homolog 1 OS=Arabidopsis thaliana	Os12g0472500	Homolog of the Arabidopsis TAPETUM DETERMINANT1 (TPD1) protein, Regulation of early anther cell differentiation	[ RAP-DB-Symbol: OsTDL1A, MIL2 ]; [ CGSNL-Symbol: MIL2 ]; [ Oryzabase-Symbol: OsTDL1A, TDL1A, OsMIL2, OsTDL1A/MIL2, OsTDL1a ]	[ RAP-DB-Symbol_Description: TPD1-like 1A, MICROSPORELESS2 ]; [ CGSNL-Symbol_Description: MICROSPORELESS 2 ]; [ Oryzabase-Symbol_Description: TPD1-like 1A, MICROSPORELESS2, MICROSPORELESS 2 ]	AT1G32583	no symbol available	tapetum determinant protein;(source:Araport11)	XP_016490344.1	PREDICTED: TPD1 protein homolog 1-like [Nicotiana tabacum]	-	-	-	-	-	[ GO:0000003: reproduction ];[ GO:0001708: cell fate specification ];[ GO:0001709: cell fate determination ];[ GO:0003006: developmental process involved in reproduction ];[ GO:0007049: cell cycle ];[ GO:0007275: multicellular organism development ];[ GO:0008150: biological_process ];[ GO:0009408: response to heat ];[ GO:0009555: pollen development ];[ GO:0009556: microsporogenesis ];[ GO:0009653…	BP	-	-	[KOG1080]Histone H3 (Lys4) methyltransferase complex, subunit SET1 and related methyltransferases	BK	[cell fate commitment]2B5YH@1|root,2S0K4@2759|Eukaryota,37UTE@33090|Viridiplantae,3GIQ9@35493|Streptophyta,44T6F@71274|asterids	4097.A0A1S4BNA2	LOC107810119	154	TPD1 protein homolog 1-like.	-	[IPR040361]Tapetum determinant 1	-	-	-	-	-	-
ptg94lG0000910.t1	3540210	3546991	-	P19595	UTP--glucose-1-phosphate uridylyltransferase OS=Solanum tuberosum	Os09g0553200	UDPase, Pollen mother cell (PMC) meiosis, Pollen development	[ RAP-DB-Symbol: UGP1, Ugp1, OsUgp1, UGP2, UGP3 ]; [ CGSNL-Symbol: UGP1 ]; [ Oryzabase-Symbol: Ugp1, OsUgp1, UGP2, UGP3 ]	[ RAP-DB-Symbol_Description: UDP-GLUCOSE PYROPHOSPHORYLASE 1, UDP-Glucose Pyrophosphorylase1, UDP-Glucose Pyrophosphorylase 1, UGPase 1, UGPase, UTP:glucose phosphate uridylyltransferase ]; [ CGSNL-Symbol_Description: UDP-GLUCOSE PYROPHOSPHORYLASE 1 ]; [ Oryzabase-Symbol_Description: UDP-Glucose Pyrophosphorylase1, UDP-Glucose Pyrophosphorylase 1, UGPase 1, UGPase, UTP:glucose phosphate uridylylt…	AT5G17310	AtUGP2, UGP2	UDP-glucose pyrophosphorylase 2;(source:Araport11)	XP_016490345.1	PREDICTED: UTP--glucose-1-phosphate uridylyltransferase-like [Nicotiana tabacum]	-	-	[K00963]UTP--glucose-1-phosphate uridylyltransferase [EC:2.7.7.9]	[ko00040]Pentose and glucuronate interconversions;[ko00052]Galactose metabolism;[ko00500]Starch and sucrose metabolism;[ko00520]Amino sugar and nucleotide sugar metabolism;[ko01100]Metabolic pathways;[ko01110]Biosynthesis of secondary metabolites	[Metabolism]Carbohydrate metabolism;[Metabolism]Global and overview maps	[ GO:0003674: molecular_function ];[ GO:0003824: catalytic activity ];[ GO:0003983: UTP:glucose-1-phosphate uridylyltransferase activity ];[ GO:0005575: cellular_component ];[ GO:0005622: intracellular anatomical structure ];[ GO:0005737: cytoplasm ];[ GO:0005829: cytosol ];[ GO:0005886: plasma membrane ];[ GO:0005975: carbohydrate metabolic process ];[ GO:0005976: polysaccharide metabolic proces…	BP;CC;MF	[COG4284]Carbohydrate transport and metabolism UDP-N-acetylglucosamine pyrophosphorylase	G	[KOG2638]UDP-glucose pyrophosphorylase	G	[UTP--glucose-1-phosphate uridylyltransferase]COG4284@1|root,KOG2638@2759|Eukaryota,37JM4@33090|Viridiplantae,3GAB1@35493|Streptophyta,44IYZ@71274|asterids	4097.A0A1S4BNA9	LOC107810120	476	UTP--glucose-1-phosphate uridylyltransferase.	[PF01704]UTP--glucose-1-phosphate uridylyltransferase	[IPR002618]UDPGP family;[IPR016267]UTP--glucose-1-phosphate uridylyltransferase;[IPR029044]Nucleotide-diphospho-sugar transferases	[cd00897]UGPase_euk	-	[G3DSA:2.160.10.10]Hexapeptide repeat proteins;[G3DSA:3.90.550.10]Spore Coat Polysaccharide Biosynthesis Protein SpsA; Chain A	-	[SSF53448]Nucleotide-diphospho-sugar transferases	-
ptg94lG0000920.t1	3552966	3557185	-	Q9ZVN4	Tyrosine-protein phosphatase DSP1 OS=Arabidopsis thaliana	Os09g0135700	Protein tyrosine phosphatase, Negative regulation of drought stress response	[ RAP-DB-Symbol: OsPFA-DSP1 ]; [ Oryzabase-Symbol: OsPFA-DSP1, OsPP105 ]	[ RAP-DB-Symbol_Description: plant and fungi atypical dual-specificity phosphatase 1 ]; [ Oryzabase-Symbol_Description: plant and fungi atypical dual-specificity phosphatase 1, Protein phosphatase 105 ]	AT1G05000	PFA-DSP1, AtPFA-DSP1	Phosphotyrosine protein phosphatases superfamily protein;(source:Araport11)	XP_016490350.1	PREDICTED: probable tyrosine-protein phosphatase At1g05000 [Nicotiana tabacum]	-	-	[K18045]tyrosine-protein phosphatase SIW14 [EC:3.1.3.48]	[-]	[-]	[ GO:0002831: regulation of response to biotic stimulus ];[ GO:0003674: molecular_function ];[ GO:0003824: catalytic activity ];[ GO:0004721: phosphoprotein phosphatase activity ];[ GO:0004725: protein tyrosine phosphatase activity ];[ GO:0005575: cellular_component ];[ GO:0005622: intracellular anatomical structure ];[ GO:0005634: nucleus ];[ GO:0005737: cytoplasm ];[ GO:0006470: protein dephosp…	BP;CC;MF	[COG2365]Signal transduction mechanisms Protein tyrosine/serine phosphatase Oca4	T	[KOG1572]Predicted protein tyrosine phosphatase	V	[Tyrosine phosphatase family]COG2365@1|root,KOG1572@2759|Eukaryota,37I34@33090|Viridiplantae,3GB3Z@35493|Streptophyta,44MJW@71274|asterids	4097.A0A1S4BNB4	LOC107810124	203	Probable tyrosine-protein phosphatase At1g05000.	[PF03162]Tyrosine phosphatase family	[IPR004861]Atypical dual-specificity phosphatase Siw14-like;[IPR016130]Protein-tyrosine phosphatase, active site;[IPR020422]Dual specificity protein phosphatase domain;[IPR020428]Atypical dual-specificity phosphatase Siw14-like, plant and fungi;[IPR029021]Protein-tyrosine phosphatase-like	[cd14528]PFA-DSP_Siw14	[PR01911]Plant and fungal dual specificity phosphatase signature	[G3DSA:3.90.190.10]Protein tyrosine phosphatase superfamily	-	[SSF52799](Phosphotyrosine protein) phosphatases II	-
ptg94lG0000930.t1	3562397	3569412	-	P43254	E3 ubiquitin-protein ligase COP1 OS=Arabidopsis thaliana	Os02g0771100	Ortholog of Arabidopsis CONSTITUTIVE PHOTOMORPHOGENIC1, Regulation of the onset of the adult phase, Regulation of vegetative-reproductive phase change and the time of flowering	[ RAP-DB-Symbol: PPS, COP1 ]; [ CGSNL-Symbol: PPS ]; [ Oryzabase-Symbol: OsWD40-55, OsCOP1, COP1, YEL, OsYEL, OsPPS, COP1-1, OsCOP1-1, OsRING347, RING347 ]	[ RAP-DB-Symbol_Description: PETER PAN SYNDROME, CONSTITUTIVE PHOTOMORPHOGENIC1 ]; [ CGSNL-Symbol_Description: PETER PAN SYNDROME ]; [ Oryzabase-Symbol_Description: COP1 ortholog, CONSTITUTIVE PHOTOMORPHOGENIC 1, yellowish-pericarp embryo lethal, RING-type E3 ubiquitin ligase 347 ]	AT2G32950	ATCOP1, COP1, DET340, EMB168, FUS1	Transducin/WD40 repeat-like superfamily protein;(source:Araport11)	XP_016509772.1	PREDICTED: E3 ubiquitin-protein ligase COP1-like [Nicotiana tabacum]	-	-	[K10143]E3 ubiquitin-protein ligase RFWD2 [EC:2.3.2.27]	[ko04120]Ubiquitin mediated proteolysis;[ko04712]Circadian rhythm - plant	[Genetic Information Processing]Folding, sorting and degradation;[Organismal Systems]Environmental adaptation	[ GO:0000003: reproduction ];[ GO:0000151: ubiquitin ligase complex ];[ GO:0000152: nuclear ubiquitin ligase complex ];[ GO:0003006: developmental process involved in reproduction ];[ GO:0003674: molecular_function ];[ GO:0003824: catalytic activity ];[ GO:0004842: ubiquitin-protein transferase activity ];[ GO:0005488: binding ];[ GO:0005515: protein binding ];[ GO:0005575: cellular_component ];[…	BP;CC;MF	[COG0515]Signal transduction mechanisms Serine/threonine protein kinase;[COG2319]General function prediction only WD40 repeat	R;T	-	-	[E3 ubiquitin-protein ligase COP1-like]KOG0297@1|root,KOG0297@2759|Eukaryota,37JG1@33090|Viridiplantae,3GD8D@35493|Streptophyta,44H9M@71274|asterids	4097.A0A1S4D8M8	LOC107827195	681	E3 ubiquitin-protein ligase COP1-like.	[PF00400]WD domain, G-beta repeat;[PF13923]Zinc finger, C3HC4 type (RING finger)	[IPR001680]WD40 repeat;[IPR001841]Zinc finger, RING-type;[IPR013083]Zinc finger, RING/FYVE/PHD-type;[IPR015943]WD40/YVTN repeat-like-containing domain superfamily;[IPR017907]Zinc finger, RING-type, conserved site;[IPR019775]WD40 repeat, conserved site;[IPR036322]WD40-repeat-containing domain superfamily;[IPR042755]E3 ubiquitin-protein ligase COP1	[cd16504]RING-HC_COP1	-	[G3DSA:2.130.10.10]-;[G3DSA:3.30.40.10]Zinc/RING finger domain, C3HC4 (zinc finger)	[SM00184]ring_2;[SM00320]WD40_4	[SSF50978]WD40 repeat-like;[SSF57850]RING/U-box	-
ptg94lG0000940.t1	3579433	3583498	-	Q56X52	Ubiquinol oxidase 4, chloroplastic/chromoplastic OS=Arabidopsis thaliana	Os04g0668900	Protein similar to plastid terminal oxidase, Carotenoid and strigolactone synthesis	[ RAP-DB-Symbol: IM1, OsIM1, OsIM1a, OsIM2, OsIM, PTOX1 ]; [ CGSNL-Symbol: IM1 ]; [ Oryzabase-Symbol: OsIM1, OsIM1a, OsIM2, OsIM, PTOX1 ]	[ RAP-DB-Symbol_Description: OSIMASE, OsIMase, plastid terminal oxidase 1 ]; [ CGSNL-Symbol_Description: OSIMASE ]; [ Oryzabase-Symbol_Description: OsIMase, plastid terminal oxidase 1 ]	AT4G22260	IM1, IM, PTOX	Alternative oxidase family protein;(source:Araport11)	XP_016509771.1	PREDICTED: ubiquinol oxidase 4, chloroplastic/chromoplastic-like [Nicotiana tabacum]	-	-	[K17893]ubiquinol oxidase [EC:1.10.3.11]	[-]	[-]	[ GO:0003674: molecular_function ];[ GO:0003824: catalytic activity ];[ GO:0005575: cellular_component ];[ GO:0005622: intracellular anatomical structure ];[ GO:0005739: mitochondrion ];[ GO:0006629: lipid metabolic process ];[ GO:0006720: isoprenoid metabolic process ];[ GO:0006721: terpenoid metabolic process ];[ GO:0006996: organelle organization ];[ GO:0008150: biological_process ];[ GO:00081…	BP;CC;MF	-	-	[LSE1279]A Unnamed protein	X	[Belongs to the alternative oxidase family]2CMS2@1|root,2QRMM@2759|Eukaryota,37PWX@33090|Viridiplantae,3G865@35493|Streptophyta,44EYW@71274|asterids	4097.A0A1S4D8R7	LOC107827194	366	Ubiquinol oxidase; Belongs to the alternative oxidase family.	[PF01786]Alternative oxidase	[IPR002680]Alternative oxidase;[IPR038659]Alternative oxidase superfamily	[cd01053]AOX	-	[G3DSA:1.20.1260.140]Alternative oxidase	-	-	-
ptg94lG0000950.t1	3594997	3597989	+	-	-	Os06g0635200	Protein of unknown function DUF3537 domain containing protein	-	-	AT3G20300	no symbol available	extracellular ligand-gated ion channel protein (DUF3537);(source:Araport11)	XP_009626940.1	uncharacterized protein LOC104117579 [Nicotiana tomentosiformis]	-	-	-	-	-	-	-	-	-	[LSE1275]A Unnamed protein	X	[Protein of unknown function (DUF3537)]28JN2@1|root,2QS17@2759|Eukaryota,37NAC@33090|Viridiplantae,3G71Z@35493|Streptophyta,44FJJ@71274|asterids	4096.A0A1U7W518	LOC104220540	435	Uncharacterized protein LOC104220540.	[PF12056]Protein of unknown function (DUF3537)	[IPR021924]Protein of unknown function DUF3537	-	-	-	-	-	-
ptg94lG0000960.t1	3607122	3607469	-	O24037	Non-specific lipid-transfer protein 1 OS=Solanum pennellii	Os03g0808500	Plant lipid transfer protein/Par allergen family protein	[ Oryzabase-Symbol: OsLTP1.3, OsLtpI.3 ]	[ Oryzabase-Symbol_Description: non-specific lipid transfer protein 1.3, lipid transfer protein 1.3, type 1 non-specific lipid transfer protein 3 ]	AT4G33355	no symbol available	Bifunctional inhibitor/lipid-transfer protein/seed storage 2S albumin superfamily protein;(source:Araport11)	XP_009626952.2	non-specific lipid-transfer protein 1-like [Nicotiana tomentosiformis]	-	-	-	-	-	[ GO:0006869: lipid transport ];[ GO:0008289: lipid binding ];[ GO:0016020: membrane ]	BP;CC;MF	-	-	[LSE0123]A Lipid transfer protein type 1	I	[Plant non-specific lipid-transfer proteins transfer phospholipids as well as galactolipids across membranes. May play a role in wax or cutin deposition in the cell walls of expanding epidermal cells and certain secretory tissues]2CTTZ@1|root,2S79G@2759|Eukaryota,37WUH@33090|Viridiplantae,3GKX0@35493|Streptophyta,44TWE@71274|asterids	49451.A0A314LDD6	A4A49_54775	115	AAI domain-containing protein; Belongs to the plant LTP family.	[PF00234]Protease inhibitor/seed storage/LTP family	[IPR000528]Plant non-specific lipid-transfer protein/Par allergen;[IPR016140]Bifunctional inhibitor/plant lipid transfer protein/seed storage helical domain;[IPR036312]Bifunctional inhibitor/plant lipid transfer protein/seed storage helical domain superfamily	-	[PR00382]Plant phospholipid transfer protein signature	[G3DSA:1.10.110.10]-	-	[SSF47699]Bifunctional inhibitor/lipid-transfer protein/seed storage 2S albumin	-
ptg94lG0000970.t1	3690868	3695540	+	Q94CF0	EH domain-containing protein 1 OS=Arabidopsis thaliana	Os02g0158100	EF hand domain containing protein	-	-	AT3G20290	ATEHD1, EHD1	EPS15 homology domain 1;(source:Araport11)	XP_016477438.1	PREDICTED: EH domain-containing protein 1-like isoform X2 [Nicotiana tabacum]	-	-	[K12483]EH domain-containing protein 1	[ko04144]Endocytosis	[Cellular Processes]Transport and catabolism	[ GO:0003925: G protein activity ];[ GO:0005509: calcium ion binding ];[ GO:0005515: protein binding ];[ GO:0005525: GTP binding ];[ GO:0005737: cytoplasm ];[ GO:0005768: endosome ];[ GO:0005886: plasma membrane ];[ GO:0006897: endocytosis ];[ GO:0009506: plasmodesma ];[ GO:0010008: endosome membrane ];[ GO:0016020: membrane ];[ GO:0016197: endosomal transport ];[ GO:0032456: endocytic recycling …	BP;CC;MF	[COG1084]General function prediction only GTP-binding protein, GTP1/Obg family	R	[KOG1954]Endocytosis/signaling protein EHD1	TU	[Belongs to the TRAFAC class dynamin-like GTPase superfamily. Dynamin Fzo YdjA family]KOG1954@1|root,KOG1954@2759|Eukaryota,37Y9M@33090|Viridiplantae,3GNUW@35493|Streptophyta,44FDT@71274|asterids	4097.A0A1S4AL37	LOC107798924	548	EH domain-containing protein 1-like isoform X1; Belongs to the TRAFAC class dynamin-like GTPase superfamily. Dynamin/Fzo/YdjA family.	[PF00350]Dynamin family;[PF12763]Cytoskeletal-regulatory complex EF hand;[PF16880]N-terminal EH-domain containing protein;[PF18150]Domain of unknown function (DUF5600)	[IPR000261]EH domain;[IPR002048]EF-hand domain;[IPR011992]EF-hand domain pair;[IPR027417]P-loop containing nucleoside triphosphate hydrolase;[IPR030381]Dynamin-type guanine nucleotide-binding (G) domain;[IPR031692]EH domain-containing protein, N-terminal;[IPR040990]Domain of unknown function DUF5600;[IPR045063]Dynamin, N-terminal	[cd00052]EH;[cd09913]EHD	-	[G3DSA:1.10.238.10]-;[G3DSA:1.10.268.20]-;[G3DSA:3.40.50.300]-	[SM00027]eh_3;[SM00054]efh_1	[SSF47473]EF-hand;[SSF52540]P-loop containing nucleoside triphosphate hydrolases	-
ptg94lG0000980.t1	3696202	3697665	-	Q9SZ59	Protein ADMETOS OS=Arabidopsis thaliana	Os03g0392400	Heat shock protein DnaJ, N-terminal domain containing protein	-	-	AT5G64360	DNAJ1, SDJ1, EIP9	Chaperone DnaJ-domain superfamily protein;(source:Araport11)	XP_016477442.1	PREDICTED: uncharacterized protein LOC107798928 [Nicotiana tabacum]	-	-	-	-	-	[ GO:0005634: nucleus ];[ GO:0009960: endosperm development ]	BP;CC	-	-	[KOG0714]Molecular chaperone (DnaJ superfamily)	O	[DnaJ molecular chaperone homology domain]COG0484@1|root,KOG0714@2759|Eukaryota,37M8X@33090|Viridiplantae,3G7QZ@35493|Streptophyta,44DZ5@71274|asterids	4097.A0A1S4AL41	LOC107798928	487	Uncharacterized protein LOC107798928.	[PF00226]DnaJ domain	[IPR001623]DnaJ domain;[IPR018253]DnaJ domain, conserved site;[IPR036869]Chaperone J-domain superfamily	-	-	[G3DSA:1.10.287.110]DnaJ domain	[SM00271]dnaj_3	[SSF46565]Chaperone J-domain	-
ptg94lG0000990.t1	3702980	3706683	+	H9BFQ2	Tropinone reductase-like 3 OS=Erythroxylum coca	Os09g0133200	Similar to Dehydrogenase/reductase SDR family member 4 (EC 1.1.1.184) (NADPH- dependent carbonyl reductase/NADP-retinol dehydrogenase) (CR) (PHCR) (Peroxisomal short-chain alcohol dehydrogenase) (NADPH-dependent retinol dehydrogenase/reductase) (NDRD) (SCAD-SRL) (humNRDR) (PSCD). Splice isoform 2	-	-	AT4G05530	SDRA, IBR1	indole-3-butyric acid response 1;(source:Araport11)	XP_016477436.1	PREDICTED: tropinone reductase-like 3 [Nicotiana tabacum]	-	-	[K11147]dehydrogenase/reductase SDR family member 4 [EC:1.1.-.-]	[ko01100]Metabolic pathways;[ko04146]Peroxisome	[Cellular Processes]Transport and catabolism;[Metabolism]Global and overview maps	[ GO:0000253: 3-keto sterol reductase activity ];[ GO:0001101: response to acid chemical ];[ GO:0001523: retinoid metabolic process ];[ GO:0003674: molecular_function ];[ GO:0003824: catalytic activity ];[ GO:0004033: aldo-keto reductase (NADP) activity ];[ GO:0004090: carbonyl reductase (NADPH) activity ];[ GO:0005102: signaling receptor binding ];[ GO:0005488: binding ];[ GO:0005515: protein bi…	BP;CC;MF	[COG1028]Lipid transport and metabolism NAD(P)-dependent dehydrogenase, short-chain alcohol dehydrogenase family	I	[KOG0725]Reductases with broad range of substrate specificities	R	[KR domain]COG1028@1|root,KOG0725@2759|Eukaryota,37IJQ@33090|Viridiplantae,3G9IP@35493|Streptophyta,44R5G@71274|asterids	4097.A0A1S4AL91	LOC107798923	253	Tropinone reductase-like 3.	[PF13561]Enoyl-(Acyl carrier protein) reductase	[IPR002347]Short-chain dehydrogenase/reductase SDR;[IPR020904]Short-chain dehydrogenase/reductase, conserved site;[IPR036291]NAD(P)-binding domain superfamily	-	[PR00080]Short-chain dehydrogenase/reductase (SDR) superfamily signature;[PR00081]Glucose/ribitol dehydrogenase family signature	[G3DSA:3.40.50.720]-	-	[SSF51735]NAD(P)-binding Rossmann-fold domains	-
ptg94lG0001000.t1	3707963	3710227	-	Q6NKW9	Glucan endo-1,3-beta-glucosidase 8 OS=Arabidopsis thaliana	Os03g0656800	Similar to 3-glucanase	-	-	AT3G24330	no symbol available	O-Glycosyl hydrolases family 17 protein;(source:Araport11)	XP_009769717.1	PREDICTED: glucan endo-1,3-beta-glucosidase 8 [Nicotiana sylvestris]	-	-	[K19893]glucan endo-1,3-beta-glucosidase 5/6 [EC:3.2.1.39]	[ko00500]Starch and sucrose metabolism;[ko01100]Metabolic pathways	[Metabolism]Carbohydrate metabolism;[Metabolism]Global and overview maps	[ GO:0003674: molecular_function ];[ GO:0003824: catalytic activity ];[ GO:0004553: hydrolase activity, hydrolyzing O-glycosyl compounds ];[ GO:0005488: binding ];[ GO:0005575: cellular_component ];[ GO:0005576: extracellular region ];[ GO:0005634: nucleus ];[ GO:0005886: plasma membrane ];[ GO:0005911: cell-cell junction ];[ GO:0005975: carbohydrate metabolic process ];[ GO:0006952: defense resp…	BP;CC;MF	[COG1215]Cell motility Glycosyltransferase, catalytic subunit of cellulose synthase and poly-beta-1,6-N-acetylglucosamine synthase;[COG5309]Carbohydrate transport and metabolism Exo-beta-1,3-glucanase, GH17 family	G;N	[LSE0111]A beta-1, 3 glucanase	MVG	[Possibly involved in carbohydrate binding]28NNT@1|root,2QV8H@2759|Eukaryota,37QCV@33090|Viridiplantae,3GF7U@35493|Streptophyta,44GHR@71274|asterids	4096.A0A1U7VP86	LOC104220533	470	Glucan endo-1,3-beta-glucosidase 8; Belongs to the glycosyl hydrolase 17 family.	[PF00332]Glycosyl hydrolases family 17;[PF07983]X8 domain	[IPR000490]Glycoside hydrolase family 17;[IPR012946]X8 domain;[IPR017853]Glycoside hydrolase superfamily;[IPR044965]Glycoside hydrolase family 17, plant	-	-	[G3DSA:1.20.58.1040]-;[G3DSA:3.20.20.80]Glycosidases	[SM00768]X8_cls	[SSF51445](Trans)glycosidases	-
ptg94lG0001010.t1	3712296	3718765	-	Q9FZ45	Uncharacterized membrane protein At1g16860 OS=Arabidopsis thaliana	Os08g0230200	Similar to cysteine-type endopeptidase/ ubiquitin thiolesterase	-	-	AT4G22290	SHOU4L2	Ubiquitin-specific protease family C19-related protein;(source:Araport11)	XP_016477443.1	PREDICTED: uncharacterized membrane protein At1g16860-like [Nicotiana tabacum]	-	-	-	-	-	[ GO:0005886: plasma membrane ];[ GO:2001007: negative regulation of cellulose biosynthetic process ]	BP;CC	-	-	[LSE1816]A Unnamed protein	X	[membrane protein At1g16860-like]28J6F@1|root,2QRVF@2759|Eukaryota,37SFG@33090|Viridiplantae,3G8U7@35493|Streptophyta,44BZ6@71274|asterids	4097.A0A1S4ALY4	LOC107798930	429	Uncharacterized membrane protein At1g16860-like.	-	[IPR040339]Uncharacterized membrane protein At1g16860-like	-	-	-	-	-	-
ptg94lG0001020.t1	3740401	3744675	+	Q2MHE4	Serine/threonine/tyrosine-protein kinase HT1 OS=Arabidopsis thaliana	Os06g0636600	Protein kinase, core domain containing protein	[ Oryzabase-Symbol: HT1 ]	-	AT1G62400	HT1	Protein kinase superfamily protein;(source:Araport11)	XP_016477441.1	PREDICTED: serine/threonine-protein kinase HT1-like [Nicotiana tabacum]	-	[ TKL-Pl-4 ]	-	-	-	[ GO:0003674: molecular_function ];[ GO:0003824: catalytic activity ];[ GO:0004672: protein kinase activity ];[ GO:0004674: protein serine/threonine kinase activity ];[ GO:0004714: transmembrane receptor protein tyrosine kinase activity ];[ GO:0005524: ATP binding ];[ GO:0005575: cellular_component ];[ GO:0005622: intracellular anatomical structure ];[ GO:0005737: cytoplasm ];[ GO:0005886: plasma…	BP;CC;MF	[COG0515]Signal transduction mechanisms Serine/threonine protein kinase;[COG0666]Signal transduction mechanisms Ankyrin repeat	T	[KOG0192]Tyrosine kinase specific for activated (GTP-bound) p21cdc42Hs	T	[Serine threonine-protein kinase]COG0515@1|root,KOG0192@2759|Eukaryota,37I1G@33090|Viridiplantae,3G9DM@35493|Streptophyta,44SWG@71274|asterids	4097.A0A1S4AL96	LOC107798927	374	Serine/threonine-protein kinase HT1-like.	[PF07714]Protein tyrosine and serine/threonine kinase	[IPR000719]Protein kinase domain;[IPR001245]Serine-threonine/tyrosine-protein kinase, catalytic domain;[IPR008271]Serine/threonine-protein kinase, active site;[IPR011009]Protein kinase-like domain superfamily	[cd13999]STKc_MAP3K-like	[PR00109]Tyrosine kinase catalytic domain signature	[G3DSA:1.10.510.10]Transferase(Phosphotransferase) domain 1;[G3DSA:3.30.200.20]Phosphorylase Kinase; domain 1	[SM00220]serkin_6	[SSF56112]Protein kinase-like (PK-like)	-
ptg94lG0001030.t1	3763610	3763957	-	-	-	-	-	-	-	-	-	-	XP_019225607.1	PREDICTED: uncharacterized protein LOC109207181 [Nicotiana attenuata]	-	-	-	-	-	-	-	-	-	-	-	-	4096.A0A1U7YR99	LOC104247429	263	Uncharacterized protein LOC104247429.	-	-	-	-	-	-	-	-
ptg94lG0001040.t1	3776373	3777209	-	-	-	Os04g0669475	Conserved hypothetical protein	-	-	AT1G12020	no symbol available	hypothetical protein;(source:Araport11)	XP_016482427.1	PREDICTED: uncharacterized protein LOC107803260 [Nicotiana tabacum]	-	-	-	-	-	-	-	-	-	[LSE1215]A Unnamed protein	X	[-]2AWBT@1|root,2RZYD@2759|Eukaryota,37UIF@33090|Viridiplantae,3GIWI@35493|Streptophyta,44KIE@71274|asterids	4097.A0A1S4B0G8	LOC107803260	283	Uncharacterized protein LOC107803260.	-	-	-	-	-	-	-	-
ptg94lG0001050.t1	3781084	3787382	-	Q8GYK2	Probable carboxylesterase SOBER1-like OS=Arabidopsis thaliana	Os04g0669500	Phospholipase/carboxylesterase domain containing protein	-	-	AT4G22300	TIPSY1	carboxylesterase;(source:Araport11)	XP_009614764.1	probable carboxylesterase SOBER1-like [Nicotiana tomentosiformis]	-	-	[K06999]phospholipase/carboxylesterase	[-]	[-]	[ GO:0002084: protein depalmitoylation ];[ GO:0002376: immune system process ];[ GO:0002682: regulation of immune system process ];[ GO:0003674: molecular_function ];[ GO:0003824: catalytic activity ];[ GO:0004620: phospholipase activity ];[ GO:0004623: phospholipase A2 activity ];[ GO:0005575: cellular_component ];[ GO:0005622: intracellular anatomical structure ];[ GO:0005737: cytoplasm ];[ GO:…	BP;CC;MF	[COG0400]General function prediction only Predicted esterase	R	[KOG2112]Lysophospholipase	I	[Phospholipase/Carboxylesterase]COG0400@1|root,KOG2112@2759|Eukaryota,37JY6@33090|Viridiplantae,3G9VX@35493|Streptophyta,44EFT@71274|asterids	4096.A0A1U7WD49	LOC104222603	257	Acyl-protein thioesterase 1-like.	[PF02230]Phospholipase/Carboxylesterase	[IPR003140]Phospholipase/carboxylesterase/thioesterase;[IPR029058]Alpha/Beta hydrolase fold	-	-	[G3DSA:3.40.50.1820]alpha/beta hydrolase	-	[SSF53474]alpha/beta-Hydrolases	-
ptg94lG0001060.t1	3789829	3792916	+	O49636	Mitochondrial pyruvate carrier 4 OS=Arabidopsis thaliana	Os08g0344300	Uncharacterised protein family UPF0041 domain containing protein	-	-	AT4G22310	MPC3	Uncharacterized protein family (UPF0041);(source:Araport11)	XP_016501436.1	PREDICTED: mitochondrial pyruvate carrier 4-like [Nicotiana tabacum]	-	-	[K22139]mitochondrial pyruvate carrier 2	[-]	[-]	[ GO:0003674: molecular_function ];[ GO:0005215: transporter activity ];[ GO:0005342: organic acid transmembrane transporter activity ];[ GO:0005575: cellular_component ];[ GO:0005622: intracellular anatomical structure ];[ GO:0005737: cytoplasm ];[ GO:0005739: mitochondrion ];[ GO:0005740: mitochondrial envelope ];[ GO:0005743: mitochondrial inner membrane ];[ GO:0005829: cytosol ];[ GO:0006810:…	BP;CC;MF	-	-	[KOG1589]Uncharacterized conserved protein	S	[Mediates the uptake of pyruvate into mitochondria]KOG1589@1|root,KOG1589@2759|Eukaryota,37UZX@33090|Viridiplantae,3GIRV@35493|Streptophyta,44K1Z@71274|asterids	4097.A0A1S4CK97	LOC107819796	110	Mitochondrial pyruvate carrier; Mediates the uptake of pyruvate into mitochondria. Belongs to the mitochondrial pyruvate carrier (MPC) (TC 2.A.105) family.	[PF03650]Mitochondrial pyruvate carriers	[IPR005336]Mitochondrial pyruvate carrier	-	-	-	-	-	-
ptg94lG0001070.t1	3797542	3801549	-	-	-	Os09g0284300	Conserved hypothetical protein	-	-	AT4G22320	no symbol available	golgin family A protein;(source:Araport11)	XP_016501435.1	PREDICTED: uncharacterized protein LOC107819795 [Nicotiana tabacum]	-	-	-	-	-	-	-	-	-	[LSE1815]A Unnamed protein	X	[-]2A180@1|root,2RY05@2759|Eukaryota,37U8F@33090|Viridiplantae,3GE0D@35493|Streptophyta,44JWG@71274|asterids	4097.A0A1S4CJM9	LOC107819795	185	Uncharacterized protein LOC107819795.	-	-	-	-	-	-	-	-
ptg94lG0001080.t1	3808573	3815223	+	P52423	Phosphoribosylglycinamide formyltransferase, chloroplastic OS=Vigna unguiculata	Os08g0500900	Similar to Phosphoribosylglycinamide formyltransferase, chloroplast precursor (EC 2.1.2.2) (GART) (GAR transformylase) (5'-phosphoribosylglycinamide transformylase)	[ CGSNL-Symbol: GART ]; [ Oryzabase-Symbol: OsGART ]	[ CGSNL-Symbol_Description: GAR FORMYL TRANSFERASE ]; [ Oryzabase-Symbol_Description: GAR formyl transferase ]	AT1G31220	no symbol available	Formyl transferase;(source:Araport11)	XP_016501433.1	PREDICTED: phosphoribosylglycinamide formyltransferase, chloroplastic-like [Nicotiana tabacum]	-	-	[K00601]phosphoribosylglycinamide formyltransferase [EC:2.1.2.2];[K11175]phosphoribosylglycinamide formyltransferase 1 [EC:2.1.2.2]	[ko00230]Purine metabolism;[ko00670]One carbon pool by folate;[ko01100]Metabolic pathways;[ko01110]Biosynthesis of secondary metabolites	[Metabolism]Global and overview maps;[Metabolism]Metabolism of cofactors and vitamins;[Metabolism]Nucleotide metabolism	[ GO:0004644: phosphoribosylglycinamide formyltransferase activity ];[ GO:0005575: cellular_component ];[ GO:0005622: intracellular anatomical structure ];[ GO:0005737: cytoplasm ];[ GO:0006189: 'de novo' IMP biosynthetic process ];[ GO:0009058: biosynthetic process ];[ GO:0009507: chloroplast ];[ GO:0009536: plastid ];[ GO:0043226: organelle ];[ GO:0043227: membrane-bounded organelle ];[ GO:0043…	BP;CC;MF	[COG0299]Nucleotide transport and metabolism Folate-dependent phosphoribosylglycinamide formyltransferase PurN	F	[KOG3076]5'-phosphoribosylglycinamide formyltransferase	G	[Formyl transferase]COG0299@1|root,KOG3076@2759|Eukaryota,37RA4@33090|Viridiplantae,3GD7R@35493|Streptophyta,44ISR@71274|asterids	4097.A0A1S4CJR1	LOC107819794	300	Phosphoribosylglycinamide formyltransferase, chloroplastic-like.	[PF00551]Formyl transferase	[IPR001555]Phosphoribosylglycinamide formyltransferase, active site;[IPR002376]Formyl transferase, N-terminal;[IPR004607]Phosphoribosylglycinamide formyltransferase;[IPR036477]Formyl transferase, N-terminal domain superfamily	[cd08645]FMT_core_GART	-	[G3DSA:3.40.50.170]-	-	[SSF53328]Formyltransferase	[TIGR00639]phosphoribosylglycinamide formyltransferase
ptg94lG0001090.t1	3817205	3818603	+	P34091	Large ribosomal subunit protein eL6 OS=Mesembryanthemum crystallinum	Os04g0473400	Ribosomal protein large subunit member, Salt stress tolerance	[ RAP-DB-Symbol: RPL6 ]; [ CGSNL-Symbol: RPL6 ]; [ Oryzabase-Symbol: OsRPL6 ]	[ RAP-DB-Symbol_Description: Ribosomal Protein L6, Ribosomal Protein Large subunit 6 ]; [ CGSNL-Symbol_Description: RIBOSOMAL PROTEIN L6 ]; [ Oryzabase-Symbol_Description: ribosomal protein L6, ribosomal protein large subunit 6 ]	AT1G18540	no symbol available	Ribosomal protein L6 family protein;(source:Araport11)	XP_016501432.1	PREDICTED: 60S ribosomal protein L6-like [Nicotiana tabacum]	-	-	[K02934]large subunit ribosomal protein L6e	[ko03010]Ribosome	[Genetic Information Processing]Translation	[ GO:0000027: ribosomal large subunit assembly ];[ GO:0002181: cytoplasmic translation ];[ GO:0003723: RNA binding ];[ GO:0003735: structural constituent of ribosome ];[ GO:0005840: ribosome ];[ GO:0006412: translation ];[ GO:0022625: cytosolic large ribosomal subunit ];[ GO:1990904: ribonucleoprotein complex ]	BP;CC;MF	-	-	[KOG1694]60s ribosomal protein L6	J	[60S ribosomal protein]COG2163@1|root,KOG1694@2759|Eukaryota,37QK3@33090|Viridiplantae,3GEFF@35493|Streptophyta,44QKR@71274|asterids	4097.A0A1S4CJM5	LOC107819793	229	60S ribosomal protein L6-like.	[PF01159]Ribosomal protein L6e;[PF03868]Ribosomal protein L6, N-terminal domain	[IPR000915]Large ribosomal subunit protein eL6;[IPR005568]Large ribosomal subunit protein uL6, N-terminal;[IPR008991]Translation protein SH3-like domain superfamily;[IPR014722]Large ribosomal subunit protein uL2, domain 2;[IPR041997]Large ribosomal subunit protein eL6, KOW domain	[cd13156]KOW_RPL6	-	[G3DSA:2.30.30.30]-	-	[SSF50104]Translation proteins SH3-like domain	-
ptg94lG0001100.t1	3834008	3835661	-	-	-	Os11g0437600	Protein of unknown function DUF506, plant family protein	-	-	AT1G62420	no symbol available	DUF506 family protein (DUF506);(source:Araport11)	XP_016501438.1	PREDICTED: uncharacterized protein LOC107819798 isoform X1 [Nicotiana tabacum]	-	-	-	-	-	-	-	-	-	[LSE3615]A Uncharacterized protein	S	[PDDEXK-like family of unknown function]28JB2@1|root,2QVJD@2759|Eukaryota,37SMC@33090|Viridiplantae,3GHFI@35493|Streptophyta,44QRU@71274|asterids	4097.A0A1S4CJR6	LOC107819798	312	Uncharacterized protein LOC107819798 isoform X1.	[PF04720]PDDEXK-like family of unknown function	[IPR006502]Protein of unknown function PDDEXK-like	-	-	-	-	-	[TIGR01615]uncharacterized plant-specific domain TIGR01615
ptg94lG0001110.t1	3859852	3863620	+	Q9SK27	Early nodulin-like protein 14 OS=Arabidopsis thaliana	Os02g0720100	Cupredoxin domain containing protein	[ CGSNL-Symbol: ENODL8 ]; [ Oryzabase-Symbol: OsENODL8 ]	[ CGSNL-Symbol_Description: EARLY NODULIN LIKE PROTEIN 8 ]; [ Oryzabase-Symbol_Description: early nodulin-like protein 8 ]	AT3G27200	no symbol available	Cupredoxin superfamily protein;(source:Araport11)	XP_016501431.1	PREDICTED: mavicyanin-like [Nicotiana tabacum]	-	-	-	-	-	[ GO:0005575: cellular_component ];[ GO:0005576: extracellular region ];[ GO:0005622: intracellular anatomical structure ];[ GO:0005737: cytoplasm ];[ GO:0005773: vacuole ];[ GO:0005886: plasma membrane ];[ GO:0009055: electron transfer activity ];[ GO:0009506: plasmodesma ];[ GO:0009507: chloroplast ];[ GO:0009536: plastid ];[ GO:0016020: membrane ];[ GO:0043226: organelle ];[ GO:0043227: membra…	CC;MF	-	-	[LSE0042]A Uncharacterized plastocyanin-like protein, probably non-copper-binding	S	[Plastocyanin-like domain]2BJTD@1|root,2S1H3@2759|Eukaryota,37VAB@33090|Viridiplantae,3GJI7@35493|Streptophyta,44M02@71274|asterids	4097.A0A1S4CK93	LOC107819792	173	Mavicyanin-like.	[PF02298]Plastocyanin-like domain	[IPR003245]Phytocyanin domain;[IPR008972]Cupredoxin;[IPR039391]Phytocyanin-like	[cd04216]Phytocyanin	-	[G3DSA:2.60.40.420]-	-	[SSF49503]Cupredoxins	-
ptg94lG0001120.t1	3865383	3883395	-	F4JLM5	Isoleucine--tRNA ligase, cytoplasmic OS=Arabidopsis thaliana	Os06g0645400	Similar to Isoleucine-tRNA ligase-like protein	-	-	AT4G10320	no symbol available	tRNA synthetase class I (I, L, M and V) family protein;(source:Araport11)	XP_016439370.1	PREDICTED: isoleucine--tRNA ligase, cytoplasmic [Nicotiana tabacum]	-	-	[K01870]isoleucyl-tRNA synthetase [EC:6.1.1.5]	[ko00970]Aminoacyl-tRNA biosynthesis	[Genetic Information Processing]Translation	[ GO:0000049: tRNA binding ];[ GO:0000166: nucleotide binding ];[ GO:0002161: aminoacyl-tRNA editing activity ];[ GO:0003674: molecular_function ];[ GO:0003824: catalytic activity ];[ GO:0004812: aminoacyl-tRNA ligase activity ];[ GO:0004822: isoleucine-tRNA ligase activity ];[ GO:0005488: binding ];[ GO:0005515: protein binding ];[ GO:0005524: ATP binding ];[ GO:0005575: cellular_component ];[ G…	BP;CC;MF	[COG0060]Translation, ribosomal structure and biogenesis Isoleucyl-tRNA synthetase	J	[KOG0434]Isoleucyl-tRNA synthetase	J	[Belongs to the class-I aminoacyl-tRNA synthetase family]COG0060@1|root,KOG0434@2759|Eukaryota,37HS0@33090|Viridiplantae,3G889@35493|Streptophyta,44GWX@71274|asterids	4097.A0A1S3XHC9	LOC107765258	1182	isoleucine--tRNA ligase, cytoplasmic; Belongs to the class-I aminoacyl-tRNA synthetase family.	[PF00133]tRNA synthetases class I (I, L, M and V);[PF08264]Anticodon-binding domain of tRNA ligase;[PF19302]Domain of unknown function (DUF5915)	[IPR001412]Aminoacyl-tRNA synthetase, class I, conserved site;[IPR002300]Aminoacyl-tRNA synthetase, class Ia;[IPR002301]Isoleucine-tRNA ligase;[IPR009008]Valyl/Leucyl/Isoleucyl-tRNA synthetase, editing domain;[IPR009080]Aminoacyl-tRNA synthetase, class Ia, anticodon-binding;[IPR013155]Methionyl/Valyl/Leucyl/Isoleucyl-tRNA synthetase, anticodon-binding;[IPR014729]Rossmann-like alpha/beta/alpha san…	[cd00818]IleRS_core;[cd07961]Anticodon_Ia_Ile_ABEc	[PR00984]Isoleucyl-tRNA synthetase signature	[G3DSA:1.10.730.10]-;[G3DSA:3.40.50.620]HUPs	-	[SSF47323]Anticodon-binding domain of a subclass of class I aminoacyl-tRNA synthetases;[SSF50677]ValRS/IleRS/LeuRS editing domain;[SSF52374]Nucleotidylyl transferase	-
ptg94lG0001140.t1	3912933	3914735	-	Q9LD90	H/ACA ribonucleoprotein complex subunit 4 OS=Arabidopsis thaliana	Os07g0636000	Similar to H/ACA ribonucleoprotein complex subunit 4 (EC 5.4.99.-) (Nucleolar protein NAP57 homolog) (Nopp-140 associated protein of 57 kDa homolog) (AtNAP57)	-	-	AT3G57150	NAP57, AtCBF5, CBF5, AtNAP57	homologue of NAP57;(source:Araport11)	XP_016495507.1	PREDICTED: H/ACA ribonucleoprotein complex subunit 4-like [Nicotiana tabacum]	-	-	[K11131]H/ACA ribonucleoprotein complex subunit 4 [EC:5.4.99.-]	[ko03008]Ribosome biogenesis in eukaryotes	[Genetic Information Processing]Translation	[ GO:0000154: rRNA modification ];[ GO:0000495: box H/ACA RNA 3'-end processing ];[ GO:0001522: pseudouridine synthesis ];[ GO:0003674: molecular_function ];[ GO:0003723: RNA binding ];[ GO:0003824: catalytic activity ];[ GO:0005575: cellular_component ];[ GO:0005622: intracellular anatomical structure ];[ GO:0005634: nucleus ];[ GO:0005730: nucleolus ];[ GO:0005732: sno(s)RNA-containing ribonucl…	BP;CC;MF	[COG0130]Translation, ribosomal structure and biogenesis tRNA U55 pseudouridine synthase TruB, may also work on U342 of tmRNA	J	[KOG2529]Pseudouridine synthase	J	[H ACA ribonucleoprotein complex subunit 4]COG0130@1|root,KOG2529@2759|Eukaryota,37JSV@33090|Viridiplantae,3GDKJ@35493|Streptophyta,44IGY@71274|asterids	4097.A0A1S4C2X0	LOC107814582	600	H/ACA ribonucleoprotein complex subunit 4-like.	[PF01472]PUA domain;[PF01509]TruB family pseudouridylate synthase (N terminal domain);[PF08068]DKCLD (NUC011) domain;[PF16198]tRNA pseudouridylate synthase B C-terminal domain	[IPR002478]PUA domain;[IPR002501]Pseudouridine synthase II, N-terminal;[IPR004521]Uncharacterised domain CHP00451;[IPR004802]tRNA pseudouridine synthase B family;[IPR012960]Dyskerin-like;[IPR015947]PUA-like superfamily;[IPR020103]Pseudouridine synthase, catalytic domain superfamily;[IPR032819]tRNA pseudouridylate synthase B, C-terminal;[IPR036974]PUA domain superfamily	[cd02572]PseudoU_synth_hDyskerin;[cd21148]PUA_Cbf5	-	[G3DSA:2.30.130.10]PUA domain;[G3DSA:3.30.2350.10]Pseudouridine synthase	[SM00359]pua_5;[SM01136]DKCLD_2	[SSF55120]Pseudouridine synthase;[SSF88697]PUA domain-like	[TIGR00425]RNA-guided pseudouridylation complex pseudouridine synthase subunit Cbf5;[TIGR00451]uncharacterized domain 2
ptg94lG0001150.t1	3930648	3935777	-	Q0DCM5	Mannan endo-1,4-beta-mannosidase 6 OS=Oryza sativa subsp. japonica	Os06g0311600	Similar to Mannan endo-1, 4-beta-mannosidase 6	-	-	AT4G28320	AtMAN5, MAN5	Glycosyl hydrolase superfamily protein;(source:Araport11)	XP_016465089.1	PREDICTED: mannan endo-1,4-beta-mannosidase 6-like [Nicotiana tabacum]	-	-	[K19355]mannan endo-1,4-beta-mannosidase [EC:3.2.1.78]	[ko00051]Fructose and mannose metabolism;[ko01100]Metabolic pathways	[Metabolism]Carbohydrate metabolism;[Metabolism]Global and overview maps	[ GO:0000272: polysaccharide catabolic process ];[ GO:0003674: molecular_function ];[ GO:0003824: catalytic activity ];[ GO:0004553: hydrolase activity, hydrolyzing O-glycosyl compounds ];[ GO:0004567: beta-mannosidase activity ];[ GO:0005576: extracellular region ];[ GO:0005975: carbohydrate metabolic process ];[ GO:0005976: polysaccharide metabolic process ];[ GO:0008150: biological_process ];[…	BP;CC;MF	[COG3934]Carbohydrate transport and metabolism Endo-1,4-beta-mannosidase	G	[LSE0446]A Cellulase ((1-4)-beta-mannan endohydrolase)	GM	[Cellulase (glycosyl hydrolase family 5)]COG3934@1|root,2QVVQ@2759|Eukaryota,37SB4@33090|Viridiplantae,3GEW9@35493|Streptophyta,44B5K@71274|asterids	4097.A0A1S3ZLB3	LOC107787973	452	Mannan endo-1,4-beta-mannosidase 6-like; Belongs to the glycosyl hydrolase 5 (cellulase A) family.	-	[IPR017853]Glycoside hydrolase superfamily;[IPR045053]Mannan endo-1,4-beta-mannosidase-like	-	-	[G3DSA:3.20.20.80]Glycosidases	-	[SSF51445](Trans)glycosidases	-
ptg94lG0001160.t1	3944795	3945332	+	Q9FGJ4	Acyl carrier protein 3, mitochondrial OS=Arabidopsis thaliana	Os05g0377000	Similar to Acyl carrier protein	-	-	AT5G47630	mtACP3	mitochondrial acyl carrier protein 3;(source:Araport11)	XP_016465088.1	PREDICTED: acyl carrier protein 3, mitochondrial-like [Nicotiana tabacum]	-	-	[K02078]acyl carrier protein;[K03955]NADH dehydrogenase (ubiquinone) 1 alpha/beta subcomplex 1, acyl-carrier protein	[ko00190]Oxidative phosphorylation;[ko01100]Metabolic pathways;[ko01110]Biosynthesis of secondary metabolites	[Metabolism]Energy metabolism;[Metabolism]Global and overview maps	[ GO:0000035: acyl binding ];[ GO:0000036: acyl carrier activity ];[ GO:0003674: molecular_function ];[ GO:0005488: binding ];[ GO:0005575: cellular_component ];[ GO:0005622: intracellular anatomical structure ];[ GO:0005737: cytoplasm ];[ GO:0005739: mitochondrion ];[ GO:0005829: cytosol ];[ GO:0005975: carbohydrate metabolic process ];[ GO:0006082: organic acid metabolic process ];[ GO:0006629:…	BP;CC;MF	[COG0236]Lipid transport and metabolism Acyl carrier protein	I	[KOG1748]Acyl carrier protein/NADH-ubiquinone oxidoreductase, NDUFAB1/SDAP subunit	CIQ	[Carrier of the growing fatty acid chain in fatty acid biosynthesis]COG0236@1|root,KOG1748@2759|Eukaryota,37VY6@33090|Viridiplantae,3GK81@35493|Streptophyta,44KQ0@71274|asterids	4097.A0A1S3ZLF3	LOC107787972	133	Acyl carrier protein; Carrier of the growing fatty acid chain in fatty acid biosynthesis.	[PF00550]Phosphopantetheine attachment site	[IPR003231]Acyl carrier protein;[IPR009081]Phosphopantetheine binding ACP domain;[IPR036736]ACP-like superfamily	-	-	[G3DSA:1.10.1200.10]-	-	[SSF47336]ACP-like	[TIGR00517]acyl carrier protein
ptg94lG0001170.t1	3945853	3948224	-	-	-	Os10g0208600	Pollen Ole e 1 allergen/extensin domain containing protein	-	-	AT5G47635	no symbol available	Pollen Ole e 1 allergen and extensin family protein;(source:Araport11)	XP_016465087.1	PREDICTED: uncharacterized protein LOC107787971 [Nicotiana tabacum]	-	-	-	-	-	-	-	-	-	-	-	[Pollen proteins Ole e I like]2CVBX@1|root,2S4G1@2759|Eukaryota,37VYE@33090|Viridiplantae,3GIRF@35493|Streptophyta,44KXZ@71274|asterids	4097.A0A1S3ZL54	LOC107787971	198	Uncharacterized protein LOC107787971.	[PF01190]Pollen protein Ole e 1 like	-	-	-	-	-	-	-
ptg94lG0001180.t1	3971033	3977308	-	Q8RW90	Fumarylacetoacetase OS=Arabidopsis thaliana	Os02g0196800	Fumarylacetoacetate hydrolase, Required for fertility	[ RAP-DB-Symbol: OsFAH ]; [ CGSNL-Symbol: FAH ]; [ Oryzabase-Symbol: OsFAH ]	[ RAP-DB-Symbol_Description: Fumarylacetoacetate hydrolase ]; [ CGSNL-Symbol_Description: FUMARYLACETOACETATE HYDROLASE ]; [ Oryzabase-Symbol_Description: Fumarylacetoacetate hydrolase ]	AT1G12050	FAH, AtFAH, SSCD1	fumarylacetoacetase;(source:Araport11)	XP_016498964.1	PREDICTED: fumarylacetoacetase-like [Nicotiana tabacum]	-	-	[K01555]fumarylacetoacetase [EC:3.7.1.2]	[ko00350]Tyrosine metabolism;[ko01100]Metabolic pathways	[Metabolism]Amino acid metabolism;[Metabolism]Global and overview maps	[ GO:0003674: molecular_function ];[ GO:0003824: catalytic activity ];[ GO:0004334: fumarylacetoacetase activity ];[ GO:0005575: cellular_component ];[ GO:0005576: extracellular region ];[ GO:0005622: intracellular anatomical structure ];[ GO:0005737: cytoplasm ];[ GO:0005829: cytosol ];[ GO:0006082: organic acid metabolic process ];[ GO:0006520: amino acid metabolic process ];[ GO:0006559: L-phe…	BP;CC;MF	[COG0179]Secondary metabolites biosynthesis, transport and catabolism 2-keto-4-pentenoate hydratase/2-oxohepta-3-ene-1,7-dioic acid hydratase (catechol pathway)	Q	[KOG2843]Fumarylacetoacetase	G	[Fumarylacetoacetase N-terminal]COG0179@1|root,KOG2843@2759|Eukaryota,37IIF@33090|Viridiplantae,3GET9@35493|Streptophyta,44EN0@71274|asterids	4097.A0A1S4CDD3	LOC107817619	420	Fumarylacetoacetase.	[PF01557]Fumarylacetoacetate (FAA) hydrolase family;[PF09298]Fumarylacetoacetase N-terminal	[IPR005959]Fumarylacetoacetase;[IPR011234]Fumarylacetoacetase-like, C-terminal;[IPR015377]Fumarylacetoacetase, N-terminal;[IPR036462]Fumarylacetoacetase, N-terminal domain superfamily;[IPR036663]Fumarylacetoacetase-like, C-terminal domain superfamily	-	-	[G3DSA:2.30.30.230]-;[G3DSA:3.90.850.10]-	-	[SSF56529]FAH;[SSF63433]Fumarylacetoacetate hydrolase, FAH, N-terminal domain	[TIGR01266]fumarylacetoacetase
ptg94lG0001190.t1	4024175	4031955	+	Q9SU25	Transcription initiation factor IIF subunit alpha OS=Arabidopsis thaliana	Os10g0188100	Transcription initiation factor IIF, alpha subunit family protein	-	-	AT4G12610	RAP74, ATRAP74	transcription initiation factor IIF subunit alpha RAP74;(source:Araport11)	XP_016491674.1	PREDICTED: transcription initiation factor IIF subunit alpha isoform X1 [Nicotiana tabacum]	-	-	[K03138]transcription initiation factor TFIIF subunit alpha	[ko03022]Basal transcription factors	[Genetic Information Processing]Transcription	[ GO:0001096: TFIIF-class transcription factor complex binding ];[ GO:0003674: molecular_function ];[ GO:0003677: DNA binding ];[ GO:0005488: binding ];[ GO:0005515: protein binding ];[ GO:0005634: nucleus ];[ GO:0005674: transcription factor TFIIF complex ];[ GO:0006367: transcription initiation at RNA polymerase II promoter ];[ GO:0016251: RNA polymerase II general transcription initiation fact…	BP;CC;MF	-	-	[KOG2393]Transcription initiation factor IIF, large subunit (RAP74)	K	[Transcription initiation factor IIF, alpha subunit (TFIIF-alpha)]KOG2393@1|root,KOG2393@2759|Eukaryota,37R4C@33090|Viridiplantae,3GEZC@35493|Streptophyta,44H4C@71274|asterids	4097.A0A1S4BS09	LOC107811290	538	Transcription initiation factor IIF subunit alpha; TFIIF is a general transcription initiation factor that binds to RNA polymerase II and helps to recruit it to the initiation complex in collaboration with TFIIB. It promotes transcription elongation. Belongs to the TFIIF alpha subunit family.	[PF05793]Transcription initiation factor IIF, alpha subunit (TFIIF-alpha)	[IPR008851]Transcription initiation factor IIF, alpha subunit;[IPR011039]Transcription Factor IIF, Rap30/Rap74, interaction;[IPR013083]Zinc finger, RING/FYVE/PHD-type;[IPR036388]Winged helix-like DNA-binding domain superfamily;[IPR036390]Winged helix DNA-binding domain superfamily	-	-	[G3DSA:1.10.10.10]-;[G3DSA:3.30.40.10]Zinc/RING finger domain, C3HC4 (zinc finger)	-	[SSF46785]Winged helix DNA-binding domain;[SSF50916]Rap30/74 interaction domains	-
ptg94lG0001200.t1	4065117	4065671	+	Q9SV07	Acyl-CoA--sterol O-acyltransferase 1 OS=Arabidopsis thaliana	Os02g0454500	Membrane bound O-acyl transferase, MBOAT family protein	-	-	AT3G51970	ATSAT1, ASAT1, ATASAT1	acyl-CoA sterol acyl transferase 1;(source:Araport11)	XP_016504134.1	PREDICTED: acyl-CoA--sterol O-acyltransferase 1-like [Nicotiana tabacum]	-	-	-	-	-	[ GO:0006629: lipid metabolic process ];[ GO:0008374: O-acyltransferase activity ];[ GO:0016020: membrane ];[ GO:0016127: sterol catabolic process ]	BP;CC;MF	[COG1696]Cell wall/membrane/envelope biogenesis D-alanyl-lipoteichoic acid acyltransferase DltB, MBOAT superfamily	M	[LSE0119]A Wax synthase	IV	[Membrane bound O-acyl transferase family]28PCK@1|root,2QW01@2759|Eukaryota,37NT3@33090|Viridiplantae,3GB3R@35493|Streptophyta,44NS9@71274|asterids	4097.A0A1S4CT05	LOC107822145	180	acyl-CoA--sterol O-acyltransferase 1-like.	[PF13813]Membrane bound O-acyl transferase family	[IPR032805]Wax synthase domain;[IPR044851]Wax synthase	-	-	-	-	-	-
ptg94lG0001210.t1	4086669	4088306	-	Q9SV07	Acyl-CoA--sterol O-acyltransferase 1 OS=Arabidopsis thaliana	Os04g0481900	Similar to H0510A06.12 protein	[ Oryzabase-Symbol: OsWS1, WS1 ]	[ Oryzabase-Symbol_Description: wax synthase isoform 1 ]	AT3G51970	ATSAT1, ASAT1, ATASAT1	acyl-CoA sterol acyl transferase 1;(source:Araport11)	XP_016506397.1	PREDICTED: uncharacterized protein LOC107824170 [Nicotiana tabacum]	-	-	-	-	-	[ GO:0006629: lipid metabolic process ];[ GO:0006706: steroid catabolic process ];[ GO:0008150: biological_process ];[ GO:0008152: metabolic process ];[ GO:0008202: steroid metabolic process ];[ GO:0008374: O-acyltransferase activity ];[ GO:0009056: catabolic process ];[ GO:0009987: cellular process ];[ GO:0016020: membrane ];[ GO:0016042: lipid catabolic process ];[ GO:0016125: sterol metabolic …	BP;CC;MF	[COG1696]Cell wall/membrane/envelope biogenesis D-alanyl-lipoteichoic acid acyltransferase DltB, MBOAT superfamily	M	[LSE0119]A Wax synthase	IV	[Membrane bound O-acyl transferase family]28JYB@1|root,2QSCR@2759|Eukaryota,37MTW@33090|Viridiplantae,3G7JM@35493|Streptophyta,44HHI@71274|asterids	4097.A0A1S4CZ31	LOC107824170	652	Uncharacterized protein LOC107824170.	[PF13813]Membrane bound O-acyl transferase family	[IPR032805]Wax synthase domain;[IPR044851]Wax synthase	-	-	[G3DSA:3.90.930.1]-	-	-	-
ptg94lG0001220.t1	4102392	4105510	-	Q9SFC6	Rho GDP-dissociation inhibitor 1 OS=Arabidopsis thaliana	Os02g0719000	Similar to Rho GDP-dissociation inhibitor 1 (Rho GDI-1) (AtRhoGDI1)	[ CGSNL-Symbol: RHOGDI3 ]; [ Oryzabase-Symbol: OsRhoGDI3, RhoGDI3, OsGDI8, GDI8 ]	[ CGSNL-Symbol_Description: RHO-SPECIFIC GDP DISSOCIATION INHIBITOR 3 ]; [ Oryzabase-Symbol_Description: guanine nucleotide-dissociation inhibitor 8, GDP DISSOCIATION INHIBITOR 8 ]	AT3G07880	SCN1	Immunoglobulin E-set superfamily protein;(source:Araport11)	XP_016506389.1	PREDICTED: rho GDP-dissociation inhibitor 1-like [Nicotiana tabacum]	-	-	[K12462]Rho GDP-dissociation inhibitor	[-]	[-]	[ GO:0000902: cell morphogenesis ];[ GO:0005094: Rho GDP-dissociation inhibitor activity ];[ GO:0005096: GTPase activator activity ];[ GO:0005515: protein binding ];[ GO:0005737: cytoplasm ];[ GO:0005829: cytosol ];[ GO:0007266: Rho protein signal transduction ];[ GO:0007275: multicellular organism development ];[ GO:0008150: biological_process ];[ GO:0009653: anatomical structure morphogenesis ]…	BP;CC;MF	-	-	[KOG3205]Rho GDP-dissociation inhibitor	T	[RHO protein GDP dissociation inhibitor]KOG3205@1|root,KOG3205@2759|Eukaryota,37PK2@33090|Viridiplantae,3GDGM@35493|Streptophyta,44C5Q@71274|asterids	4097.A0A1S4CZG3	LOC107824164	249	Rho GDP-dissociation inhibitor 1-like.	[PF02115]RHO protein GDP dissociation inhibitor	[IPR000406]Rho protein GDP-dissociation inhibitor;[IPR014756]Immunoglobulin E-set;[IPR024792]Rho GDP-dissociation inhibitor domain superfamily	-	[PR00492]RHO protein GDP dissociation inhibitor signature	[G3DSA:2.70.50.30]Coagulation Factor XIII, subunit A, domain 1	-	[SSF81296]E set domains	-
ptg94lG0001230.t1	4110934	4114762	-	-	-	Os09g0568100	Uncharacterized protein	-	-	AT5G20130	no symbol available	sulfate adenylyltransferase subunit;(source:Araport11)	XP_016506390.1	PREDICTED: uncharacterized protein LOC107824165 [Nicotiana tabacum]	-	-	-	-	-	-	-	-	-	-	-	[-]2CER9@1|root,2RXNV@2759|Eukaryota,37UA3@33090|Viridiplantae,3GI23@35493|Streptophyta,44KTJ@71274|asterids	4097.A0A1S4CYZ8	LOC107824165	211	Uncharacterized protein LOC107824165.	-	-	-	-	-	-	-	-
ptg94lG0001240.t1	4118089	4120341	+	Q08747	Upstream activation factor subunit UAF30 OS=Saccharomyces cerevisiae (strain ATCC 204508 / S288c)	Os08g0502800	SWIB/MDM2 domain containing protein	-	-	AT4G22360	no symbol available	SWIB complex BAF60b domain-containing protein;(source:Araport11)	XP_016506392.1	PREDICTED: uncharacterized protein LOC107824166 [Nicotiana tabacum] XP_016506393.1 PREDICTED: uncharacterized protein LOC107824166 [Nicotiana tabacum]	[ SWI/SNF-BAF60b: SWI/SNF-BAF60b ]	-	[K15223]upstream activation factor subunit UAF30	[-]	[-]	[ GO:0000500: RNA polymerase I upstream activating factor complex ];[ GO:0001165: RNA polymerase I cis-regulatory region sequence-specific DNA binding ];[ GO:0001181: RNA polymerase I general transcription initiation factor activity ];[ GO:0005634: nucleus ];[ GO:0005730: nucleolus ];[ GO:0006325: chromatin organization ];[ GO:0006361: transcription initiation at RNA polymerase I promoter ];[ GO:…	BP;CC;MF	[COG5531]Chromatin structure and dynamics DNA-binding SWIB/MDM2 domain	B	[KOG1946]RNA polymerase I transcription factor UAF	K	[SWI complex, BAF60b domains]COG5531@1|root,KOG1946@2759|Eukaryota,37Q6H@33090|Viridiplantae,3GCS0@35493|Streptophyta,44G4I@71274|asterids	4097.A0A1S4CZ20	LOC107824166	370	Uncharacterized protein LOC107824166.	[PF02201]SWIB/MDM2 domain;[PF08766]DEK C terminal domain	[IPR003121]SWIB/MDM2 domain;[IPR014876]DEK, C-terminal;[IPR019835]SWIB domain;[IPR036885]SWIB/MDM2 domain superfamily	[cd10567]SWIB-MDM2_like	-	[G3DSA:1.10.245.10]SWIB/MDM2 domain	[SM00151]swib_2	[SSF47592]SWIB/MDM2 domain	-
ptg94lG0001250.t1	4122186	4124207	-	-	-	-	-	-	-	AT4G22370	no symbol available	transmembrane protein;(source:Araport11)	XP_016506394.1	PREDICTED: uncharacterized protein LOC107824167 [Nicotiana tabacum]	-	-	-	-	-	-	-	-	-	[LSE1611]A Unnamed protein	X	[-]2C44X@1|root,2RXXP@2759|Eukaryota,37UDX@33090|Viridiplantae,3GIHB@35493|Streptophyta,44K7G@71274|asterids	4097.A0A1S4CZG8	LOC107824167	264	Uncharacterized protein LOC107824167.	-	[IPR032710]NTF2-like domain superfamily	-	-	[G3DSA:3.10.450.50]-	-	[SSF54427]NTF2-like	-
ptg94lG0001260.t1	4126861	4131146	+	Q9P0I2	ER membrane protein complex subunit 3 OS=Homo sapiens	Os09g0497400	Protein of unknown function DUF850, transmembrane eukaryotic family protein	-	-	AT4G12590	no symbol available	ER membrane protein complex subunit-like protein (Protein of unknown function DUF106, transmembrane);(source:Araport11)	XP_016506395.1	PREDICTED: ER membrane protein complex subunit 3-like [Nicotiana tabacum]	-	-	[K23564]ER membrane protein complex subunit 3	[-]	[-]	[ GO:0005789: endoplasmic reticulum membrane ];[ GO:0016020: membrane ];[ GO:0034975: protein folding in endoplasmic reticulum ];[ GO:0045050: protein insertion into ER membrane by stop-transfer membrane-anchor sequence ];[ GO:0071816: tail-anchored membrane protein insertion into ER membrane ];[ GO:0072546: EMC complex ]	BP;CC	-	-	[KOG3188]Uncharacterized conserved protein	S	[ER membrane protein complex subunit]KOG3188@1|root,KOG3188@2759|Eukaryota,37PX1@33090|Viridiplantae,3G79F@35493|Streptophyta,44BPU@71274|asterids	4097.A0A1S4CZ02	LOC107824168	247	ER membrane protein complex subunit 3.	[PF01956]Integral membrane protein EMC3/TMCO1-like	[IPR002809]Integral membrane protein EMC3/TMCO1-like;[IPR008568]ER membrane protein complex subunit 3	-	-	-	[SM01415]DUF106_2	-	-
ptg94lG0001270.t1	4150640	4151588	+	-	-	-	-	-	-	-	-	-	XP_016506396.1	PREDICTED: induced stolen tip protein TUB8-like [Nicotiana tabacum]	-	-	-	-	-	-	-	-	-	-	-	[-]2CQTX@1|root,2R5T5@2759|Eukaryota,386JP@33090|Viridiplantae,3GUGI@35493|Streptophyta,44UJE@71274|asterids	4097.A0A1S4CZ43	LOC107824169	163	Induced stolen tip protein TUB8-like.	-	-	-	-	-	-	-	-
ptg94lG0001280.t1	4153034	4157785	-	Q9SU29	E3 ubiquitin-protein ligase UPL5 OS=Arabidopsis thaliana	Os09g0484300	Similar to Polyubiquitin-like protein	[ CGSNL-Symbol: UPL5 ]; [ Oryzabase-Symbol: OsHECT7, HECT7, OsUPL5 ]	[ CGSNL-Symbol_Description: UBIQUITIN PROTEIN LIGASE 5 ]; [ Oryzabase-Symbol_Description: HECT-type E3 ubiquitin ligase 7, Ubiquitin Protein Ligase 5 ]	AT4G12570	UPL5	ubiquitin protein ligase 5;(source:Araport11)	XP_016498129.1	PREDICTED: E3 ubiquitin-protein ligase UPL5-like [Nicotiana tabacum]	-	-	-	-	-	[ GO:0000209: protein polyubiquitination ];[ GO:0000302: response to reactive oxygen species ];[ GO:0001101: response to acid chemical ];[ GO:0003674: molecular_function ];[ GO:0003824: catalytic activity ];[ GO:0004842: ubiquitin-protein transferase activity ];[ GO:0005515: protein binding ];[ GO:0005575: cellular_component ];[ GO:0005622: intracellular anatomical structure ];[ GO:0005737: cytop…	BP;CC;MF	[COG5272]Posttranslational modification, protein turnover, chaperones Ubiquitin	O	[KOG0940]Ubiquitin protein ligase RSP5/NEDD4	O	[ubiquitin]COG5021@1|root,KOG0940@2759|Eukaryota,37PJZ@33090|Viridiplantae,3GEER@35493|Streptophyta,44CIM@71274|asterids	4097.A0A1S4CAZ3	LOC107816895	838	E3 ubiquitin-protein ligase UPL5-like.	[PF00240]Ubiquitin family;[PF00632]HECT-domain (ubiquitin-transferase)	[IPR000569]HECT domain;[IPR000626]Ubiquitin-like domain;[IPR019956]Ubiquitin domain;[IPR029071]Ubiquitin-like domain superfamily;[IPR035983]HECT, E3 ligase catalytic domain	[cd00078]HECTc	[PR00348]Ubiquitin signature	[G3DSA:3.10.20.90]-;[G3DSA:3.30.2160.10]Hect, E3 ligase catalytic domain;[G3DSA:3.30.2410.10]Hect, E3 ligase catalytic domain;[G3DSA:3.90.1750.10]Hect, E3 ligase catalytic domains	[SM00119]hect_3;[SM00213]ubq_7	[SSF54236]Ubiquitin-like;[SSF56204]Hect, E3 ligase catalytic domain	-
ptg94lG0001290.t1	4173692	4178370	-	Q8LG88	Tonoplast dicarboxylate transporter OS=Arabidopsis thaliana	Os09g0484900	Sodium/sulphate symporter family protein	-	-	AT5G47560	ATSDAT, ATTDT, TDT	tonoplast dicarboxylate transporter;(source:Araport11)	XP_016498130.1	PREDICTED: tonoplast dicarboxylate transporter-like [Nicotiana tabacum]	-	-	[K14445]solute carrier family 13 (sodium-dependent dicarboxylate transporter), member 2/3/5	[-]	[-]	[ GO:0003674: molecular_function ];[ GO:0005215: transporter activity ];[ GO:0005310: dicarboxylic acid transmembrane transporter activity ];[ GO:0005342: organic acid transmembrane transporter activity ];[ GO:0005575: cellular_component ];[ GO:0005622: intracellular anatomical structure ];[ GO:0005737: cytoplasm ];[ GO:0005773: vacuole ];[ GO:0005774: vacuolar membrane ];[ GO:0006810: transport …	BP;CC;MF	[COG0471]Carbohydrate transport and metabolism Di- and tricarboxylate antiporter	G	[KOG1281]Na+/dicarboxylate, Na+/tricarboxylate and phosphate transporters	P	[Tonoplast dicarboxylate]COG0471@1|root,KOG1281@2759|Eukaryota,37SIJ@33090|Viridiplantae,3GA28@35493|Streptophyta,44C80@71274|asterids	4097.A0A1S4CAG7	LOC107816896	542	Tonoplast dicarboxylate transporter-like.	[PF00939]Sodium:sulfate symporter transmembrane region	[IPR001898]Solute carrier family 13	[cd01115]SLC13_permease	-	-	-	-	[TIGR00785]DASS family sodium-coupled anion symporter
ptg94lG0001300.t1	4187069	4187497	+	Q41916	Cysteine proteinase inhibitor 5 OS=Arabidopsis thaliana	Os03g0210200	Similar to cystatin6	-	[ Oryzabase-Symbol_Description: cystatin ]	AT5G47550	CYS5	Cystatin/monellin superfamily protein;(source:Araport11)	XP_016498127.1	PREDICTED: cysteine proteinase inhibitor 5-like [Nicotiana tabacum]	-	-	-	-	-	[ GO:0002020: protease binding ];[ GO:0003674: molecular_function ];[ GO:0004857: enzyme inhibitor activity ];[ GO:0004866: endopeptidase inhibitor activity ];[ GO:0004869: cysteine-type endopeptidase inhibitor activity ];[ GO:0005488: binding ];[ GO:0005515: protein binding ];[ GO:0005575: cellular_component ];[ GO:0005576: extracellular region ];[ GO:0005618: cell wall ];[ GO:0006950: response …	BP;CC;MF	-	-	[LSE0450]A Cysteine proteinase inhibitor B (cystatin B)	O	[Cysteine proteinase inhibitor]2CYG8@1|root,2S46Q@2759|Eukaryota,37W7G@33090|Viridiplantae,3GK1B@35493|Streptophyta,44TIM@71274|asterids	4097.A0A1S4CA52	LOC107816893	142	Cysteine proteinase inhibitor 5-like.	[PF16845]Aspartic acid proteinase inhibitor	[IPR000010]Cystatin domain;[IPR046350]Cystatin superfamily	[cd00042]CY	-	[G3DSA:3.10.450.10]-	[SM00043]CY_4	[SSF54403]Cystatin/monellin	-
ptg94lG0001310.t1	4216350	4216745	+	Q41916	Cysteine proteinase inhibitor 5 OS=Arabidopsis thaliana	Os03g0210200	Similar to cystatin6	-	[ Oryzabase-Symbol_Description: cystatin ]	AT5G47550	CYS5	Cystatin/monellin superfamily protein;(source:Araport11)	XP_016438457.1	PREDICTED: cysteine proteinase inhibitor 5-like, partial [Nicotiana tabacum]	-	-	-	-	-	[ GO:0002020: protease binding ];[ GO:0003674: molecular_function ];[ GO:0004857: enzyme inhibitor activity ];[ GO:0004866: endopeptidase inhibitor activity ];[ GO:0004869: cysteine-type endopeptidase inhibitor activity ];[ GO:0005488: binding ];[ GO:0005515: protein binding ];[ GO:0005575: cellular_component ];[ GO:0005576: extracellular region ];[ GO:0005618: cell wall ];[ GO:0006950: response …	BP;CC;MF	-	-	[LSE0450]A Cysteine proteinase inhibitor B (cystatin B)	O	[Belongs to the cystatin family. Phytocystatin subfamily]2CYG8@1|root,2S46Q@2759|Eukaryota,37W7G@33090|Viridiplantae,3GK1B@35493|Streptophyta,4JQSE@91835|fabids	4097.A0A1S3XF05	LOC107764406	117	Cysteine proteinase inhibitor 5-like.	[PF16845]Aspartic acid proteinase inhibitor	[IPR000010]Cystatin domain;[IPR046350]Cystatin superfamily	[cd00042]CY	-	[G3DSA:3.10.450.10]-	-	[SSF54403]Cystatin/monellin	-
ptg94lG0001320.t1	4228727	4229089	+	P86472	Cysteine proteinase inhibitor 1 OS=Actinidia chinensis var. chinensis	Os03g0429000	Proteinase inhibitor I25, cystatin domain containing protein	-	[ Oryzabase-Symbol_Description: proteinase inhibitor ]	AT5G47550	CYS5	Cystatin/monellin superfamily protein;(source:Araport11)	XP_016506020.1	PREDICTED: cysteine proteinase inhibitor 1-like [Nicotiana tabacum]	-	-	-	-	-	[ GO:0004869: cysteine-type endopeptidase inhibitor activity ];[ GO:0005576: extracellular region ];[ GO:0006952: defense response ]	BP;CC;MF	-	-	[LSE0450]A Cysteine proteinase inhibitor B (cystatin B)	O	[Belongs to the cystatin family. Phytocystatin subfamily]2CR7Q@1|root,2R76H@2759|Eukaryota,381E3@33090|Viridiplantae	4097.A0A1S4CXY3	LOC107823829	120	Cysteine proteinase inhibitor 1-like; Belongs to the cystatin family.	[PF16845]Aspartic acid proteinase inhibitor	[IPR000010]Cystatin domain;[IPR018073]Proteinase inhibitor I25, cystatin, conserved site;[IPR046350]Cystatin superfamily	[cd00042]CY	-	[G3DSA:3.10.450.10]-	[SM00043]CY_4	[SSF54403]Cystatin/monellin	-
ptg94lG0001330.t1	4247303	4254774	+	Q9FGK3	Putative MO25-like protein At5g47540 OS=Arabidopsis thaliana	Os07g0585100	MO25A family protein, Regulation of cell growth and proliferation, Important for maintaining mitotic activity in the embryos	[ RAP-DB-Symbol: OsMO25A, OsMO25A1 ]; [ CGSNL-Symbol: MO25A1 ]; [ Oryzabase-Symbol: OsMO25A1 ]	[ CGSNL-Symbol_Description: MOUSE PROTEIN-25A FAMILY PROTEIN 1 ]; [ Oryzabase-Symbol_Description: Mouse protein-25A family protein 1, MO25A family protein 1, MO25 family protein A1 ]	AT5G47540	no symbol available	Mo25 family protein;(source:Araport11)	XP_009628562.1	putative MO25-like protein At5g47540 [Nicotiana tomentosiformis]	-	-	[K08272]calcium binding protein 39	[-]	[-]	[ GO:0005575: cellular_component ];[ GO:0005886: plasma membrane ];[ GO:0009536: plastid ];[ GO:0016020: membrane ];[ GO:0035556: intracellular signal transduction ];[ GO:0043539: protein serine/threonine kinase activator activity ];[ GO:0071944: cell periphery ]	BP;CC;MF	-	-	[KOG1566]Conserved protein Mo25	S	[MO25-like protein At5g47540]KOG1566@1|root,KOG1566@2759|Eukaryota,37KYU@33090|Viridiplantae,3G9TN@35493|Streptophyta,44BQH@71274|asterids	4096.A0A1U7WLH3	LOC104225425	340	Putative MO25-like protein At5g47540.	[PF08569]Mo25-like	[IPR011989]Armadillo-like helical;[IPR013878]Mo25-like;[IPR016024]Armadillo-type fold	-	-	[G3DSA:1.25.10.10]-	-	[SSF48371]ARM repeat	-
ptg94lG0001340.t1	4257784	4262181	+	P54928	Inositol monophosphatase 3 OS=Solanum lycopersicum	Os03g0587000	Similar to L-galactose-1-phosphate phosphatase	[ Oryzabase-Symbol: OsIMP-1, IMP-1, OsIMP, IMP ]	[ Oryzabase-Symbol_Description: inositol monophosphatase 1, L-myo-inositol monophosphatase, IMPase ]	AT3G02870	VTC4, GPP	Inositol monophosphatase family protein;(source:Araport11)	XP_016514417.1	PREDICTED: inositol monophosphatase 3 [Nicotiana tabacum]	-	-	[K01092]myo-inositol-1(or 4)-monophosphatase [EC:3.1.3.25];[K10047]inositol-phosphate phosphatase / L-galactose 1-phosphate phosphatase [EC:3.1.3.25 3.1.3.93]	[ko00053]Ascorbate and aldarate metabolism;[ko00562]Inositol phosphate metabolism;[ko01100]Metabolic pathways;[ko01110]Biosynthesis of secondary metabolites;[ko04070]Phosphatidylinositol signaling system	[Environmental Information Processing]Signal transduction;[Metabolism]Carbohydrate metabolism;[Metabolism]Global and overview maps	[ GO:0000287: magnesium ion binding ];[ GO:0003674: molecular_function ];[ GO:0003824: catalytic activity ];[ GO:0005488: binding ];[ GO:0005575: cellular_component ];[ GO:0005622: intracellular anatomical structure ];[ GO:0005737: cytoplasm ];[ GO:0005829: cytosol ];[ GO:0005886: plasma membrane ];[ GO:0005975: carbohydrate metabolic process ];[ GO:0005996: monosaccharide metabolic process ];[ G…	BP;CC;MF	[COG0483]Carbohydrate transport and metabolism Archaeal fructose-1,6-bisphosphatase or related enzyme, inositol monophosphatase family	G	[KOG2951]Inositol monophosphatase	G	[inositol]COG0483@1|root,KOG2951@2759|Eukaryota,37M8T@33090|Viridiplantae,3GEX0@35493|Streptophyta,44HJ5@71274|asterids	4097.A0A1S4DLY5	LOC107831188	270	Inositol-1-monophosphatase.	[PF00459]Inositol monophosphatase family	[IPR000760]Inositol monophosphatase-like;[IPR020550]Inositol monophosphatase, conserved site;[IPR020552]Inositol monophosphatase, lithium-sensitive;[IPR020583]Inositol monophosphatase, metal-binding site;[IPR033942]Inositol monophosphatase	[cd01639]IMPase	[PR00377]Inositol monophosphatase superfamily signature;[PR00378]Lithium-sensitive myo-inositol monophosphatase family signature	[G3DSA:3.30.540.10]-;[G3DSA:3.40.190.80]-	-	[SSF56655]Carbohydrate phosphatase	-
ptg94lG0001350.t1	4292056	4296788	-	-	-	Os06g0482200	Thioredoxin fold domain containing protein	-	-	AT5G57230	no symbol available	Thioredoxin superfamily protein;(source:Araport11)	XP_016505232.1	PREDICTED: uncharacterized protein LOC107823150 [Nicotiana tabacum]	-	-	-	-	-	-	-	-	-	-	-	[-]2A3FT@1|root,2RY57@2759|Eukaryota,37U2U@33090|Viridiplantae,3GIBA@35493|Streptophyta,44JJ6@71274|asterids	4097.A0A1S4CVH5	LOC107823150	160	Uncharacterized protein LOC107823150.	-	[IPR036249]Thioredoxin-like superfamily	-	-	[G3DSA:3.40.30.10]Glutaredoxin	-	[SSF52833]Thioredoxin-like	-
ptg94lG0001360.t1	4307563	4310071	+	A2ZLU6	Protein spotted leaf 11 OS=Oryza sativa subsp. indica	Os07g0584900	Armadillo-like helical domain containing protein	-	-	AT4G16490	no symbol available	ARM repeat superfamily protein;(source:Araport11)	XP_016505233.1	PREDICTED: U-box domain-containing protein 4-like [Nicotiana tabacum]	-	-	-	-	-	[ GO:0004842: ubiquitin-protein transferase activity ];[ GO:0005515: protein binding ];[ GO:0005575: cellular_component ];[ GO:0005622: intracellular anatomical structure ];[ GO:0005634: nucleus ];[ GO:0007166: cell surface receptor signaling pathway ];[ GO:0016567: protein ubiquitination ];[ GO:0043226: organelle ];[ GO:0043227: membrane-bounded organelle ];[ GO:0043229: intracellular organelle …	BP;CC;MF	-	-	[KOG0167]FOG: Armadillo/beta-catenin-like repeats	S	[Armadillo/beta-catenin-like repeat]KOG0167@1|root,KOG0167@2759|Eukaryota,37RXX@33090|Viridiplantae,3GAGZ@35493|Streptophyta,44ERD@71274|asterids	4097.A0A1S4CVU8	LOC107823151	466	U-box domain-containing protein 4-like.	[PF00514]Armadillo/beta-catenin-like repeat	[IPR000225]Armadillo;[IPR011989]Armadillo-like helical;[IPR016024]Armadillo-type fold	-	-	[G3DSA:1.25.10.10]-	[SM00185]arm_5	[SSF48371]ARM repeat	-
ptg94lG0001370.t1	4317200	4319903	-	O23492	Inositol transporter 4 OS=Arabidopsis thaliana	Os04g0511400	Sugar/inositol transporter domain containing protein	[ CGSNL-Symbol: INT3 ]; [ Oryzabase-Symbol: OsINT3 ]	[ CGSNL-Symbol_Description: INOSITOL TRANSPORTER 3 ]; [ Oryzabase-Symbol_Description: monosaccharide transporter INT3 ]	AT4G16480	INT4, ATINT4	inositol transporter 4;(source:Araport11)	XP_016505234.1	PREDICTED: inositol transporter 4-like [Nicotiana tabacum] XP_016505235.1 PREDICTED: inositol transporter 4-like [Nicotiana tabacum]	-	-	[K08150]MFS transporter, SP family, solute carrier family 2 (myo-inositol transporter), member 13	[-]	[-]	[ GO:0003674: molecular_function ];[ GO:0005215: transporter activity ];[ GO:0005351: carbohydrate:proton symporter activity ];[ GO:0005355: glucose transmembrane transporter activity ];[ GO:0005366: myo-inositol:proton symporter activity ];[ GO:0005402: carbohydrate:monoatomic cation symporter activity ];[ GO:0005575: cellular_component ];[ GO:0005886: plasma membrane ];[ GO:0006810: transport ]…	BP;CC;MF	[COG2814]Carbohydrate transport and metabolism Predicted arabinose efflux permease AraJ, MFS family	G	[KOG0254]Predicted transporter (major facilitator superfamily)	R	[Belongs to the major facilitator superfamily. Sugar transporter (TC 2.A.1.1) family]KOG0254@1|root,KOG0254@2759|Eukaryota,37HIS@33090|Viridiplantae,3G9PB@35493|Streptophyta,44ITK@71274|asterids	4097.A0A1S4CVT1	LOC107823152	578	Inositol transporter 4-like; Belongs to the major facilitator superfamily. Sugar transporter (TC 2.A.1.1) family.	[PF00083]Sugar (and other) transporter	[IPR003663]Sugar/inositol transporter;[IPR005828]Major facilitator, sugar transporter-like;[IPR005829]Sugar transporter, conserved site;[IPR020846]Major facilitator superfamily domain;[IPR036259]MFS transporter superfamily	[cd17360]MFS_HMIT_like	[PR00171]Sugar transporter signature	[G3DSA:1.20.1250.20]MFS general substrate transporter like domains	-	[SSF103473]MFS general substrate transporter	[TIGR00879]sugar porter family MFS transporter
ptg94lG0001380.t1	4338864	4339942	+	Q9FGK5	Ras-related protein RABA5a OS=Arabidopsis thaliana	Os07g0634200	Similar to Rab GTP-binding protein Rab11a	[ Oryzabase-Symbol: OsRab11G1 ]	[ Oryzabase-Symbol_Description: small GTP-binding protein OsRab11G1 ]	AT5G47520	RABA5a, AtRABA5a	RAB GTPase homolog A5A;(source:Araport11)	XP_016498984.1	PREDICTED: ras-related protein RABA5a-like [Nicotiana tabacum] XP_016498985.1 PREDICTED: ras-related protein RABA5a-like [Nicotiana tabacum] XP_016498986.1 PREDICTED: ras-related protein RABA5a-like [Nicotiana tabacum] XP_016498987.1 PREDICTED: ras-related protein RABA5a-like [Nicotiana tabacum]	-	-	[K07904]Ras-related protein Rab-11A	[ko04144]Endocytosis	[Cellular Processes]Transport and catabolism	[ GO:0000325: plant-type vacuole ];[ GO:0003924: GTPase activity ];[ GO:0005525: GTP binding ];[ GO:0005575: cellular_component ];[ GO:0005622: intracellular anatomical structure ];[ GO:0005737: cytoplasm ];[ GO:0005773: vacuole ];[ GO:0005774: vacuolar membrane ];[ GO:0005886: plasma membrane ];[ GO:0009536: plastid ];[ GO:0015031: protein transport ];[ GO:0016020: membrane ];[ GO:0016192: vesic…	BP;CC;MF	[COG1100]General function prediction only GTPase SAR1 family domain	R	[KOG0087]GTPase Rab11/YPT3, small G protein superfamily	U	[Rab subfamily of small GTPases]COG1100@1|root,KOG0087@2759|Eukaryota,37N1I@33090|Viridiplantae,3GF78@35493|Streptophyta,44BGP@71274|asterids	4097.A0A1S4CCW9	LOC107817635	225	Ras-related protein RABA5a-like.	[PF00071]Ras family	[IPR001806]Small GTPase;[IPR005225]Small GTP-binding protein domain;[IPR027417]P-loop containing nucleoside triphosphate hydrolase	[cd01868]Rab11_like	[PR00449]Transforming protein P21 ras signature	[G3DSA:3.40.50.300]-	[SM00173]ras_sub_4;[SM00174]rho_sub_3;[SM00175]rab_sub_5;[SM00176]ran_sub_2	[SSF52540]P-loop containing nucleoside triphosphate hydrolases	[TIGR00231]small GTP-binding protein domain
ptg94lG0001390.t1	4344300	4347254	-	Q8W034	Heterogeneous nuclear ribonucleoprotein 1 OS=Arabidopsis thaliana	Os11g0637700	RNA-binding protein, Heterogeneous nuclear ribonucleoprotein 1 (hnRNP1), Regulation of spikelet hull length	[ RAP-DB-Symbol: LGG, RBP-A ]; [ Oryzabase-Symbol: RBPA, RBP-A ]	[ RAP-DB-Symbol_Description: LARGE GRAIN, RNA binding protein A ]; [ Oryzabase-Symbol_Description: RNA binding protein A ]	AT3G07810	no symbol available	RNA-binding (RRM/RBD/RNP motifs) family protein;(source:Araport11)	XP_016498982.1	PREDICTED: heterogeneous nuclear ribonucleoprotein 1-like [Nicotiana tabacum]	-	-	[K14411]RNA-binding protein Musashi	[ko03015]mRNA surveillance pathway	[Genetic Information Processing]Translation	[ GO:0003676: nucleic acid binding ];[ GO:0003723: RNA binding ];[ GO:0003729: mRNA binding ];[ GO:0005634: nucleus ];[ GO:0005681: spliceosomal complex ];[ GO:0005829: cytosol ];[ GO:0006397: mRNA processing ];[ GO:0006417: regulation of translation ];[ GO:0008380: RNA splicing ];[ GO:0010228: vegetative to reproductive phase transition of meristem ];[ GO:0051028: mRNA transport ];[ GO:1901000: …	BP;CC;MF	[COG0724]Translation, ribosomal structure and biogenesis RNA recognition motif (RRM) domain	J	[KOG4205]RNA-binding protein musashi/mRNA cleavage and polyadenylation factor I complex, subunit HRP1	A	[RNA recognition motif]KOG4205@1|root,KOG4205@2759|Eukaryota,37PTV@33090|Viridiplantae,3GP8V@35493|Streptophyta,44FFG@71274|asterids	4097.A0A1S4CCP7	LOC107817634	464	Heterogeneous nuclear ribonucleoprotein 1-like.	[PF00076]RNA recognition motif	[IPR000504]RNA recognition motif domain;[IPR012677]Nucleotide-binding alpha-beta plait domain superfamily;[IPR035979]RNA-binding domain superfamily	[cd12325]RRM1_hnRNPA_hnRNPD_like;[cd12330]RRM2_Hrp1p	-	[G3DSA:3.30.70.330]-	[SM00360]rrm1_1	[SSF54928]RNA-binding domain, RBD	-
ptg94lG0001400.t1	4369745	4380671	+	O81263	Thymidine kinase OS=Oryza sativa subsp. japonica	Os03g0113100	Thymidine kinase family protein	[ Oryzabase-Symbol: TK ]	[ Oryzabase-Symbol_Description: thymidine kinase ]	AT5G23070	TK1b, TK2, AtTK1b	Thymidine kinase;(source:Araport11)	XP_033517210.1	thymidine kinase a isoform X2 [Nicotiana tomentosiformis]	-	-	[K00857]thymidine kinase [EC:2.7.1.21]	[ko00240]Pyrimidine metabolism;[ko01100]Metabolic pathways	[Metabolism]Global and overview maps;[Metabolism]Nucleotide metabolism	[ GO:0003674: molecular_function ];[ GO:0003676: nucleic acid binding ];[ GO:0003723: RNA binding ];[ GO:0003824: catalytic activity ];[ GO:0004518: nuclease activity ];[ GO:0004519: endonuclease activity ];[ GO:0004797: thymidine kinase activity ];[ GO:0005488: binding ];[ GO:0005524: ATP binding ];[ GO:0005575: cellular_component ];[ GO:0005622: intracellular anatomical structure ];[ GO:0006139…	BP;CC;MF	[COG1435]Nucleotide transport and metabolism Thymidine kinase	F	[KOG3125]Thymidine kinase	F	[Pentatricopeptide repeat-containing protein]COG1435@1|root,KOG4197@1|root,KOG3125@2759|Eukaryota,KOG4197@2759|Eukaryota,37N7B@33090|Viridiplantae,3G9NU@35493|Streptophyta,44BBT@71274|asterids	4097.A0A1S4BG24	LOC107807865	289	Thymidine kinase.	[PF00265]Thymidine kinase	[IPR001267]Thymidine kinase;[IPR020633]Thymidine kinase, conserved site;[IPR027417]P-loop containing nucleoside triphosphate hydrolase	-	-	[G3DSA:3.30.60.20]-;[G3DSA:3.40.50.300]-	-	[SSF52540]P-loop containing nucleoside triphosphate hydrolases;[SSF57716]Glucocorticoid receptor-like (DNA-binding domain)	-
ptg94lG0001410.t1	4405250	4406889	-	-	-	-	-	-	-	-	-	-	XP_016487799.1	PREDICTED: uncharacterized protein LOC107807867 isoform X1 [Nicotiana tabacum]	-	-	-	-	-	-	-	-	-	-	-	[Zinc finger CCCH domain-containing protein]2CA1N@1|root,2S6Q6@2759|Eukaryota,37WB0@33090|Viridiplantae,3GM74@35493|Streptophyta,44S8D@71274|asterids	4097.A0A1S4BFY6	LOC107807867	201	Uncharacterized protein LOC107807867 isoform X1.	-	-	-	-	-	-	-	-
ptg94lG0001420.t1	4410567	4412195	-	Q9M0M5	Scarecrow-like protein 13 OS=Arabidopsis thaliana	Os07g0583600	GRAS family protein, Transcriptional activator, N-acetylchitooligosaccharide elicitor-responsive protein, Pathogen-induced defense response, Plant immune signaling	[ RAP-DB-Symbol: CIGR2 ]; [ CGSNL-Symbol: CIGR2 ]; [ Oryzabase-Symbol: OsCIGR2, OsGRAS-36, OsGRAS36, GRAS-36, GRAS36 ]	[ RAP-DB-Symbol_Description: chitin-inducible gibberellin-responsive protein 2 ]; [ CGSNL-Symbol_Description: CHITIN INDUSIBLE GIBBERELLIN RESPONSIVE GENE 2 ]; [ Oryzabase-Symbol_Description: Chitin-inducible gibberellin-responsive protein 2, GA response modulator protein, GRAS protein 36 ]	AT4G17230	SCL13	SCARECROW-like 13;(source:Araport11)	XP_016487801.1	PREDICTED: scarecrow-like protein 13 [Nicotiana tabacum]	[ GRAS: GRAS ]	-	[K14494]DELLA protein	[ko04075]Plant hormone signal transduction	[Environmental Information Processing]Signal transduction	[ GO:0003674: molecular_function ];[ GO:0003676: nucleic acid binding ];[ GO:0003677: DNA binding ];[ GO:0003700: DNA-binding transcription factor activity ];[ GO:0005488: binding ];[ GO:0005575: cellular_component ];[ GO:0005622: intracellular anatomical structure ];[ GO:0005634: nucleus ];[ GO:0005737: cytoplasm ];[ GO:0006355: regulation of DNA-templated transcription ];[ GO:0008150: biologica…	BP;CC;MF	-	-	[LSE0487]A Gibberellin response modulator/Predicted transcription factor	TK	[Belongs to the GRAS family]28JKU@1|root,2QS02@2759|Eukaryota,37IQI@33090|Viridiplantae,3GFQM@35493|Streptophyta,44MG5@71274|asterids	4097.A0A1S4BG19	LOC107807868	542	Scarecrow-like protein 13; Belongs to the GRAS family.	[PF03514]GRAS domain family	[IPR005202]Transcription factor GRAS	-	-	-	-	-	-
ptg94lG0001430.t1	4451187	4452818	-	Q0WVU0	Pentatricopeptide repeat-containing protein At3g51320 OS=Arabidopsis thaliana	Os05g0107000	Hypothetical conserved gene	[ CGSNL-Symbol: PLS18 ]; [ Oryzabase-Symbol: OsPLS18 ]	[ CGSNL-Symbol_Description: PLS-TYPE PPR PROTEIN 18 ]; [ Oryzabase-Symbol_Description: PLS-class Pentatricopeptide Repeat Protein 18, PLS-class PPR protein 18 ]	AT3G51320	no symbol available	Pentatricopeptide repeat (PPR) superfamily protein;(source:Araport11)	XP_016511830.1	PREDICTED: pentatricopeptide repeat-containing protein At3g51320-like [Nicotiana tabacum] XP_016511831.1 PREDICTED: pentatricopeptide repeat-containing protein At3g51320-like [Nicotiana tabacum] XP_016511832.1 PREDICTED: pentatricopeptide repeat-containing protein At3g51320-like [Nicotiana tabacum] XP_016511833.1 PREDICTED: pentatricopeptide repeat-containing protein At3g51320-like [Nicotiana tab…	-	-	-	-	-	[ GO:0003674: molecular_function ];[ GO:0003676: nucleic acid binding ];[ GO:0003723: RNA binding ];[ GO:0003824: catalytic activity ];[ GO:0004518: nuclease activity ];[ GO:0004519: endonuclease activity ];[ GO:0005488: binding ];[ GO:0005515: protein binding ];[ GO:0005575: cellular_component ];[ GO:0005622: intracellular anatomical structure ];[ GO:0006139: nucleobase-containing compound metab…	BP;CC;MF	-	-	[KOG4197]FOG: PPR repeat	R	[Pentatricopeptide repeat-containing protein]KOG4197@1|root,KOG4197@2759|Eukaryota,37NG1@33090|Viridiplantae,3GF8J@35493|Streptophyta,44FQZ@71274|asterids	4097.A0A1S4DER1	LOC107828948	543	Pentatricopeptide repeat-containing protein At3g51320-like.	[PF01535]PPR repeat;[PF13041]PPR repeat family;[PF20431]E motif	[IPR002885]Pentatricopeptide repeat;[IPR011990]Tetratricopeptide-like helical domain superfamily;[IPR046848]E motif	-	-	[G3DSA:1.25.40.10]Tetratricopeptide repeat domain	-	-	[TIGR00756]pentatricopeptide repeat
ptg94lG0001440.t1	4454459	4456579	+	Q94CD8	Glucan endo-1,3-beta-glucosidase 4 OS=Arabidopsis thaliana	Os03g0756300	X8 domain containing protein	-	-	AT5G35740	no symbol available	Carbohydrate-binding X8 domain superfamily protein;(source:Araport11)	XP_016511836.1	PREDICTED: glucan endo-1,3-beta-glucosidase 4-like [Nicotiana tabacum]	-	-	-	-	-	[ GO:0005829: cytosol ];[ GO:0005886: plasma membrane ];[ GO:0005975: carbohydrate metabolic process ];[ GO:0006952: defense response ];[ GO:0042973: glucan endo-1,3-beta-D-glucosidase activity ];[ GO:0098552: side of membrane ]	BP;CC;MF	-	-	[LSE0495]A 1, 3-beta-glucanase	G	[Possibly involved in carbohydrate binding]2CY0G@1|root,2S140@2759|Eukaryota,37V8E@33090|Viridiplantae,3GJIK@35493|Streptophyta,44KEH@71274|asterids	4097.A0A1S4DER6	LOC107828949	127	Glucan endo-1,3-beta-glucosidase 4-like.	[PF07983]X8 domain	[IPR012946]X8 domain;[IPR044788]Carbohydrate-binding X8 domain-containing protein, plant	-	-	[G3DSA:1.20.58.1040]-	[SM00768]X8_cls	-	-
ptg94lG0001450.t1	4473790	4476709	+	Q9FLF0	Small ribosomal subunit protein uS4y OS=Arabidopsis thaliana	Os03g0154700	Similar to 40S ribosomal protein S9	[ CGSNL-Symbol: RPS9-2 ]; [ Oryzabase-Symbol: OsRPS9-2 ]	[ CGSNL-Symbol_Description: RIBOSOMAL PROTEIN S9-2 ]; [ Oryzabase-Symbol_Description: ribosomal protein S9-2, ribosomal protein small subunit 9-2 ]	AT5G39850	no symbol available	Ribosomal protein S4;(source:Araport11)	XP_009778292.1	PREDICTED: 40S ribosomal protein S9-2 [Nicotiana sylvestris] XP_016435767.1 PREDICTED: 40S ribosomal protein S9-2 [Nicotiana tabacum] XP_016441461.1 PREDICTED: 40S ribosomal protein S9-2 [Nicotiana tabacum] XP_019256189.1 PREDICTED: 40S ribosomal protein S9-2 [Nicotiana attenuata] OIS97337.1 40s ribosomal protein s9-2 [Nicotiana attenuata]	-	-	[K02997]small subunit ribosomal protein S9e	[ko03010]Ribosome	[Genetic Information Processing]Translation	[ GO:0003723: RNA binding ];[ GO:0003729: mRNA binding ];[ GO:0003735: structural constituent of ribosome ];[ GO:0006412: translation ];[ GO:0009506: plasmodesma ];[ GO:0009536: plastid ];[ GO:0015935: small ribosomal subunit ];[ GO:0019843: rRNA binding ];[ GO:0022627: cytosolic small ribosomal subunit ];[ GO:0042274: ribosomal small subunit biogenesis ]	BP;CC;MF	[COG0522]Translation, ribosomal structure and biogenesis Ribosomal protein S4 or related protein	J	[KOG3301]Ribosomal protein S4	J	[Belongs to the universal ribosomal protein uS4 family]COG0522@1|root,KOG3301@2759|Eukaryota,37HE0@33090|Viridiplantae,3GF0E@35493|Streptophyta,44DPY@71274|asterids	4096.A0A1U7WE95	LOC104227691	197	40S ribosomal protein S9-2; Belongs to the universal ribosomal protein uS4 family.	[PF00163]Ribosomal protein S4/S9 N-terminal domain;[PF01479]S4 domain	[IPR001912]Small ribosomal subunit protein uS4, N-terminal;[IPR002942]RNA-binding S4 domain;[IPR005710]Small ribosomal subunit protein uS4, eukaryotic/archaeal;[IPR018079]Small ribosomal subunit protein uS4, conserved site;[IPR022801]Small ribosomal subunit protein uS4;[IPR036986]RNA-binding S4 domain superfamily	[cd00165]S4	-	[G3DSA:3.10.290.10]-	[SM00363]s4_6;[SM01390]Ribosomal_S4_2	[SSF55174]Alpha-L RNA-binding motif	[TIGR01018]30S ribosomal protein S4
ptg94lG0001460.t1	4490089	4492464	+	A7R385	CASP-like protein 2B1 OS=Vitis vinifera	Os03g0196400	Similar to UPF0497 membrane protein 12	-	-	AT2G35760	CASPL2B2	Uncharacterized protein family (UPF0497);(source:Araport11)	XP_016513173.1	PREDICTED: CASP-like protein 2B1 [Nicotiana tabacum]	-	-	-	-	-	[ GO:0003674: molecular_function ];[ GO:0005488: binding ];[ GO:0005886: plasma membrane ];[ GO:0051536: iron-sulfur cluster binding ];[ GO:0051540: metal cluster binding ]	CC;MF	-	-	[LSE0664]A Unnamed protein	X	[Belongs to the Casparian strip membrane proteins (CASP) family]28I6W@1|root,2QQH2@2759|Eukaryota,37IQW@33090|Viridiplantae,3GDJ3@35493|Streptophyta,44P1B@71274|asterids	4097.A0A1S4DIF8	LOC107830204	203	CASP-like protein; Belongs to the Casparian strip membrane proteins (CASP) family.	[PF04535]Casparian strip membrane protein domain	[IPR006459]Casparian strip membrane protein;[IPR006702]Casparian strip membrane protein domain	-	-	-	-	-	[TIGR01569]plant integral membrane protein TIGR01569
ptg94lG0001470.t1	4511913	4515835	-	-	-	Os03g0750900	Conserved hypothetical protein	-	-	AT4G17240	no symbol available	structural maintenance of chromosomes protein;(source:Araport11)	XP_016438736.1	PREDICTED: uncharacterized protein LOC107764640 [Nicotiana tabacum]	-	-	-	-	-	-	-	-	-	-	-	[-]28JTI@1|root,2QS7C@2759|Eukaryota,37IGW@33090|Viridiplantae,3GBUB@35493|Streptophyta,44GXT@71274|asterids	4097.A0A1S3XFG3	LOC107764640	390	Uncharacterized protein LOC107764640.	-	-	-	-	-	-	-	-
ptg94lG0001480.t1	4523001	4529508	-	Q500V5	Protein AGENET DOMAIN (AGD)-CONTAINING P1 OS=Arabidopsis thaliana	Os07g0607300	Hypothetical conserved gene	-	-	AT5G55600	no symbol available	Agenet and bromo-adjacent homology (BAH) domain-containing protein;(source:Araport11)	XP_019256185.1	PREDICTED: uncharacterized protein LOC109234591 [Nicotiana attenuata]	-	-	-	-	-	[ GO:0000775: chromosome, centromeric region ];[ GO:0000792: heterochromatin ];[ GO:0003682: chromatin binding ];[ GO:0005634: nucleus ];[ GO:0006346: DNA methylation-dependent heterochromatin formation ];[ GO:0035064: methylated histone binding ];[ GO:0042393: histone binding ];[ GO:0044030: regulation of DNA methylation ];[ GO:0045814: negative regulation of gene expression, epigenetic ]	BP;CC;MF	-	-	[LSE0133]A Uncharacterized protein	S	[BAH domain]28K44@1|root,2QVRQ@2759|Eukaryota,37RMJ@33090|Viridiplantae,3GH52@35493|Streptophyta,44URN@71274|asterids	4096.A0A1U7V7G7	LOC104210916	593	Uncharacterized protein LOC104210916.	[PF01426]BAH domain;[PF05641]Agenet domain	[IPR001025]Bromo adjacent homology (BAH) domain;[IPR008395]Agenet-like domain;[IPR014002]Agenet domain, plant type;[IPR043151]Bromo adjacent homology (BAH) domain superfamily	[cd20405]Tudor_Agenet_AtDUF_rpt1_3	-	[G3DSA:2.30.30.490]-	[SM00743]agenet_At_2	-	-
ptg94lG0001490.t1	4533329	4533889	+	-	-	Os07g0607200	Protein of unknown function DUF751 family protein	-	-	AT4G16410	no symbol available	transmembrane protein;(source:Araport11)	XP_016436448.1	PREDICTED: uncharacterized protein LOC107762592 [Nicotiana tabacum]	-	-	-	-	-	-	-	[COG5715]Energy production and conversion Photosystem I auxiliary component Ycf33, involved in cyclic electron transport	C	-	-	[Protein of unknown function (DUF751)]2BIT1@1|root,2S1EU@2759|Eukaryota,37VCA@33090|Viridiplantae,3GJDB@35493|Streptophyta,44K9J@71274|asterids	4097.A0A1S3X9K8	LOC107762592	186	Uncharacterized protein LOC107762592.	[PF05421]Protein of unknown function (DUF751)	[IPR008470]Uncharacterised protein family Ycf33	-	-	-	-	-	-
ptg94lG0001500.t1	4535497	4536900	-	Q1G3T1	TPD1 protein homolog 1 OS=Arabidopsis thaliana	Os12g0472500	Homolog of the Arabidopsis TAPETUM DETERMINANT1 (TPD1) protein, Regulation of early anther cell differentiation	[ RAP-DB-Symbol: OsTDL1A, MIL2 ]; [ CGSNL-Symbol: MIL2 ]; [ Oryzabase-Symbol: OsTDL1A, TDL1A, OsMIL2, OsTDL1A/MIL2, OsTDL1a ]	[ RAP-DB-Symbol_Description: TPD1-like 1A, MICROSPORELESS2 ]; [ CGSNL-Symbol_Description: MICROSPORELESS 2 ]; [ Oryzabase-Symbol_Description: TPD1-like 1A, MICROSPORELESS2, MICROSPORELESS 2 ]	AT1G32583	no symbol available	tapetum determinant protein;(source:Araport11)	XP_016436447.1	PREDICTED: TPD1 protein homolog 1-like [Nicotiana tabacum]	-	-	-	-	-	[ GO:0000003: reproduction ];[ GO:0001708: cell fate specification ];[ GO:0001709: cell fate determination ];[ GO:0003006: developmental process involved in reproduction ];[ GO:0007049: cell cycle ];[ GO:0007275: multicellular organism development ];[ GO:0008150: biological_process ];[ GO:0009408: response to heat ];[ GO:0009555: pollen development ];[ GO:0009556: microsporogenesis ];[ GO:0009653…	BP	-	-	[KOG1080]Histone H3 (Lys4) methyltransferase complex, subunit SET1 and related methyltransferases	BK	[cell fate commitment]2B5YH@1|root,2S0K4@2759|Eukaryota,37UTE@33090|Viridiplantae,3GIQ9@35493|Streptophyta,44T6F@71274|asterids	4097.A0A1S3X968	LOC107762591	184	TPD1 protein homolog 1-like.	-	[IPR040361]Tapetum determinant 1	-	-	-	-	-	-
ptg94lG0001510.t1	4546997	4547326	-	-	-	Os06g0523300	Conserved hypothetical protein	-	-	AT5G55620	no symbol available	hypothetical protein;(source:Araport11)	XP_016509634.1	PREDICTED: uncharacterized protein LOC107827084 [Nicotiana tabacum]	-	-	-	-	-	-	-	-	-	[LSE1379]A Unnamed protein	X	[BEST Arabidopsis thaliana protein match is]2DZH4@1|root,2S714@2759|Eukaryota,37WNM@33090|Viridiplantae,3GKGD@35493|Streptophyta	4097.A0A1S4D8U4	LOC107827084	109	Uncharacterized protein LOC107827084.	-	-	-	-	-	-	-	-
ptg94lG0001520.t1	4580479	4585812	+	Q8GYX3	Microtubule-associated protein 70-5 OS=Arabidopsis thaliana	Os12g0640900	Myosin II heavy chain-like family protein	-	-	AT4G17220	ATMAP70-5, MAP70-5	microtubule-associated proteins 70-5;(source:Araport11)	XP_016511567.1	PREDICTED: microtubule-associated protein 70-5-like [Nicotiana tabacum]	-	-	-	-	-	[ GO:0003002: regionalization ];[ GO:0003674: molecular_function ];[ GO:0005488: binding ];[ GO:0005515: protein binding ];[ GO:0005575: cellular_component ];[ GO:0005622: intracellular anatomical structure ];[ GO:0005737: cytoplasm ];[ GO:0005856: cytoskeleton ];[ GO:0005874: microtubule ];[ GO:0006996: organelle organization ];[ GO:0007010: cytoskeleton organization ];[ GO:0007275: multicellula…	BP;CC;MF	-	-	[LSE1356]A Unnamed protein	X	[Microtubule-associated protein 70]28M6G@1|root,2QS8R@2759|Eukaryota,37P1E@33090|Viridiplantae,3GC5R@35493|Streptophyta,44GRZ@71274|asterids	4097.A0A1S4DDR0	LOC107828719	559	Microtubule-associated protein 70-5-like.	[PF07058]Microtubule-associated protein 70	[IPR009768]Microtubule-associated protein 70	-	-	-	-	-	-
ptg94lG0001530.t1	4591238	4593304	-	Q8GWE0	Pentatricopeptide repeat-containing protein At4g16390, chloroplastic OS=Arabidopsis thaliana	Os03g0215900	Plastid-localized pentatricopeptide repeat (PPR) protein, Plant growth and pollen development, RNA editing of chloroplast rps8 mRNA	[ RAP-DB-Symbol: OsPPR676, OsATP4 ]; [ CGSNL-Symbol: PPR676 ]; [ Oryzabase-Symbol: OsPPR676, OsATP4, ATP4 ]	[ RAP-DB-Symbol_Description: pentatricopeptide repeat protein 676 ]; [ CGSNL-Symbol_Description: PENTATRICOPEPTIDE REPEAT PROTEIN 676 ]; [ Oryzabase-Symbol_Description: pentatricopeptide repeat protein 676 ]	AT4G16390	SVR7	pentatricopeptide (PPR) repeat-containing protein;(source:Araport11)	XP_019263328.1	PREDICTED: pentatricopeptide repeat-containing protein At4g16390, chloroplastic [Nicotiana attenuata] OIT37227.1 pentatricopeptide repeat-containing protein, chloroplastic [Nicotiana attenuata]	-	-	-	-	-	[ GO:0000166: nucleotide binding ];[ GO:0003674: molecular_function ];[ GO:0003676: nucleic acid binding ];[ GO:0003723: RNA binding ];[ GO:0003729: mRNA binding ];[ GO:0003824: catalytic activity ];[ GO:0004518: nuclease activity ];[ GO:0004519: endonuclease activity ];[ GO:0005488: binding ];[ GO:0005515: protein binding ];[ GO:0005575: cellular_component ];[ GO:0005622: intracellular anatomica…	BP;CC;MF	-	-	[KOG4197]FOG: PPR repeat	R	[PPR repeat family]KOG4197@1|root,KOG4197@2759|Eukaryota,37PI9@33090|Viridiplantae,3GEY4@35493|Streptophyta,44DDB@71274|asterids	49451.A0A314L7Y6	P67	688	Pentatricopeptide repeat-containing protein, chloroplastic.	[PF13041]PPR repeat family;[PF17177]Pentacotripeptide-repeat region of PRORP	[IPR002625]Smr domain;[IPR002885]Pentatricopeptide repeat;[IPR011990]Tetratricopeptide-like helical domain superfamily;[IPR033443]Pentacotripeptide-repeat region of PRORP	-	-	[G3DSA:1.25.40.10]Tetratricopeptide repeat domain	[SM00463]SMR_2	[SSF48452]TPR-like	[TIGR00756]pentatricopeptide repeat
ptg94lG0001540.t1	4606047	4607188	-	-	-	Os03g0412300	Heavy metal transport/detoxification protein domain containing protein	[ CGSNL-Symbol: HIPP6 ]; [ Oryzabase-Symbol: OsHIPP6, OsaHIP06, HIP06 ]	[ CGSNL-Symbol_Description: HEAVY-METAL-ASSOCIATED ISOPRENYLATED PLANT PROTEIN 6 ]; [ Oryzabase-Symbol_Description: heavy-metal-associated isoprenylated plant protein 6 ]	AT4G16380	AtHMP35	Heavy metal transport/detoxification superfamily protein;(source:Araport11)	XP_016457003.1	PREDICTED: IgA FC receptor [Nicotiana tabacum]	-	-	-	-	-	[ GO:0046872: metal ion binding ]	MF	-	-	[LSE2082]A Unnamed protein	X	[leucine-rich repeat extensin-like protein]291Z7@1|root,2R8VI@2759|Eukaryota,37QRP@33090|Viridiplantae,3GFW1@35493|Streptophyta,44Q89@71274|asterids	4097.A0A1S3YY12	LOC107780901	272	IgA FC receptor.	-	[IPR006121]Heavy metal-associated domain, HMA;[IPR036163]Heavy metal-associated domain superfamily	-	-	[G3DSA:3.30.70.100]-	-	[SSF55008]HMA, heavy metal-associated domain	-
ptg94lG0001550.t1	4630546	4634570	+	Q9C5D3	Heavy metal-associated isoprenylated plant protein 7 OS=Arabidopsis thaliana	Os10g0209700	Heavy metal transport/detoxification protein domain containing protein	[ CGSNL-Symbol: HIPP28 ]; [ Oryzabase-Symbol: OsHMP42, HMP42, OsHIPP28, OsaHIP28, HIP28 ]	[ CGSNL-Symbol_Description: HEAVY-METAL-ASSOCIATED ISOPRENYLATED PLANT PROTEIN 28 ]; [ Oryzabase-Symbol_Description: Heavy metal-associated protein 42, heavy-metal-associated isoprenylated plant protein 28 ]	AT5G50740	AtHMP52	Heavy metal transport/detoxification superfamily protein;(source:Araport11)	XP_009591787.1	heavy metal-associated isoprenylated plant protein 7-like isoform X1 [Nicotiana tomentosiformis]	-	-	-	-	-	[ GO:0046872: metal ion binding ];[ GO:0046914: transition metal ion binding ]	MF	-	-	[KOG1603]Copper chaperone	P	[Heavy-metal-associated domain]KOG1603@1|root,KOG1603@2759|Eukaryota,37RPS@33090|Viridiplantae,3GA46@35493|Streptophyta,44E5Z@71274|asterids	4097.A0A1S4BXC9	LOC107812849	248	Heavy metal-associated isoprenylated plant protein 3-like.	[PF00403]Heavy-metal-associated domain	[IPR006121]Heavy metal-associated domain, HMA;[IPR036163]Heavy metal-associated domain superfamily;[IPR044577]Heavy metal-associated isoprenylated plant protein 4/7/8/17/18/19	[cd00371]HMA	-	[G3DSA:3.30.70.100]-	-	[SSF55008]HMA, heavy metal-associated domain	-
ptg94lG0001560.t1	4647101	4651980	+	O23482	Oligopeptide transporter 3 OS=Arabidopsis thaliana	Os03g0751100	Iron-deficiency-regulated oligopeptide transporter, Iron homeostasis	[ RAP-DB-Symbol: OPT, OsOPT7, OPT7 ]; [ CGSNL-Symbol: OPT7 ]; [ Oryzabase-Symbol: OPT, OsOPT7 ]	[ RAP-DB-Symbol_Description: Oligopeptide Transporter, Oligopeptide Transporter 7 ]; [ CGSNL-Symbol_Description: OLIGOPEPTIDE TRANSPORTER 7 ]; [ Oryzabase-Symbol_Description: Oligopeptide Transporter, Oligopeptide Transporter 7 ]	AT4G16370	OPT3, ATOPT3	oligopeptide transporter;(source:Araport11)	XP_016516067.1	PREDICTED: oligopeptide transporter 3-like [Nicotiana tabacum]	-	-	-	-	-	[ GO:0000041: transition metal ion transport ];[ GO:0003674: molecular_function ];[ GO:0005215: transporter activity ];[ GO:0005575: cellular_component ];[ GO:0005829: cytosol ];[ GO:0005886: plasma membrane ];[ GO:0005911: cell-cell junction ];[ GO:0006810: transport ];[ GO:0006811: monoatomic ion transport ];[ GO:0006812: monoatomic cation transport ];[ GO:0006826: iron ion transport ];[ GO:000…	BP;CC;MF	[COG1297]General function prediction only Predicted oligopeptide transporter, OPT family	R	[KOG2262]Sexual differentiation process protein ISP4	T	[Oligopeptide transporter]KOG2262@1|root,KOG2262@2759|Eukaryota,37NB0@33090|Viridiplantae,3GDUQ@35493|Streptophyta,44FH5@71274|asterids	4097.A0A1S4DRM7	LOC107832717	755	Oligopeptide transporter 3-like.	[PF03169]OPT oligopeptide transporter protein	[IPR004648]Tetrapeptide transporter, OPT1/isp4;[IPR004813]Oligopeptide transporter, OPT superfamily	-	-	-	-	-	[TIGR00727]small oligopeptide transporter, OPT family;[TIGR00728]OPT family oligopeptide transporter
ptg94lG0001570.t1	4653503	4658063	-	Q9SCY5	SNF1-related protein kinase regulatory subunit beta-2 OS=Arabidopsis thaliana	Os03g0319100	Similar to SNF1-related protein kinase regulatory subunit beta-1	-	-	AT5G21170	KINbeta1, AKINBETA1	5-AMP-activated protein kinase beta-2 subunit protein;(source:Araport11)	XP_016516065.1	PREDICTED: SNF1-related protein kinase regulatory subunit beta-2-like [Nicotiana tabacum]	-	-	[K07199]5-AMP-activated protein kinase, regulatory beta subunit	[-]	[-]	[ GO:0005515: protein binding ];[ GO:0005524: ATP binding ];[ GO:0005886: plasma membrane ];[ GO:0005975: carbohydrate metabolic process ];[ GO:0006633: fatty acid biosynthetic process ];[ GO:0009507: chloroplast ];[ GO:0042128: nitrate assimilation ]	BP;CC;MF	-	-	[KOG1616]Protein involved in Snf1 protein kinase complex assembly	G	[SNF1-related protein kinase regulatory subunit]KOG1616@1|root,KOG1616@2759|Eukaryota,37RTB@33090|Viridiplantae,3GCN6@35493|Streptophyta,44N81@71274|asterids	4097.A0A1S4DRL1	LOC107832716	281	SNF1-related protein kinase regulatory subunit beta-2-like.	[PF04739]5'-AMP-activated protein kinase beta subunit, interaction domain;[PF16561]Glycogen recognition site of AMP-activated protein kinase	[IPR006828]Association with the SNF1 complex (ASC) domain;[IPR013783]Immunoglobulin-like fold;[IPR014756]Immunoglobulin E-set;[IPR032640]AMP-activated protein kinase, glycogen-binding domain;[IPR037256]ASC domain superfamily;[IPR043554]SNF1-related protein kinase regulatory subunit beta	[cd02859]E_set_AMPKbeta_like_N	-	[G3DSA:2.60.40.10]Immunoglobulins;[G3DSA:6.20.250.60]-	[SM01010]AMPKBI_2	[SSF160219]AMPKBI-like;[SSF81296]E set domains	-
ptg94lG0001580.t1	4673277	4675941	-	-	-	Os10g0208600	Pollen Ole e 1 allergen/extensin domain containing protein	-	-	AT2G40113	no symbol available	Pollen Ole e 1 allergen and extensin family protein;(source:Araport11)	XP_016508413.1	PREDICTED: uncharacterized protein LOC107826000 [Nicotiana tabacum]	-	-	-	-	-	-	-	-	-	-	-	[Pollen proteins Ole e I like]2CVBX@1|root,2S4G1@2759|Eukaryota,37VYE@33090|Viridiplantae,3GIRF@35493|Streptophyta,44TZZ@71274|asterids	4097.A0A1S4D4Z3	LOC107826000	196	Uncharacterized protein LOC107826000.	[PF01190]Pollen protein Ole e 1 like	-	-	-	-	-	-	-
ptg94lG0001590.t1	4690034	4691973	+	Q39117	Trihelix transcription factor GT-2 OS=Arabidopsis thaliana	Os02g0104500	MYB-like domain containing protein	[ CGSNL-Symbol: MSL08 ]; [ Oryzabase-Symbol: OsMSL08, MSL8 ]	[ CGSNL-Symbol_Description: MYB/SANT-LIKE 8 ]; [ Oryzabase-Symbol_Description: Myb/SANT-LIKE 8 ]	AT5G47660	no symbol available	Homeodomain-like superfamily protein;(source:Araport11)	XP_016497337.1	PREDICTED: trihelix transcription factor GT-2-like [Nicotiana tabacum]	[ Trihelix: Trihelix ]	-	-	-	-	[ GO:0003677: DNA binding ];[ GO:0003700: DNA-binding transcription factor activity ];[ GO:0005634: nucleus ]	CC;MF	-	-	[KOG4282]Transcription factor GT-2 and related proteins, contains trihelix DNA-binding/SANT domain	K	[Transcription factor]KOG4282@1|root,KOG4282@2759|Eukaryota,37QW6@33090|Viridiplantae,3GHJ2@35493|Streptophyta,44R5B@71274|asterids	4097.A0A1S4C7V8	LOC107816163	391	Trihelix transcription factor GT-2-like.	[PF13837]Myb/SANT-like DNA-binding domain	[IPR001005]SANT/Myb domain;[IPR044822]Myb/SANT-like DNA-binding domain 4	[cd12203]GT1	-	[G3DSA:1.10.10.60]-	-	-	-
ptg94lG0001600.t1	4704479	4730734	-	Q9NQG5	Regulation of nuclear pre-mRNA domain-containing protein 1B OS=Homo sapiens	Os12g0126800	Protein of unknown function DUF618 domain containing protein	-	-	AT5G10060	no symbol available	ENTH/VHS family protein;(source:Araport11)	XP_016439486.1	PREDICTED: regulation of nuclear pre-mRNA domain-containing protein 1B-like [Nicotiana tabacum] XP_016439488.1 PREDICTED: regulation of nuclear pre-mRNA domain-containing protein 1B-like [Nicotiana tabacum]	-	-	[K15559]regulator of Ty1 transposition protein 103	[-]	[-]	[ GO:0000993: RNA polymerase II complex binding ];[ GO:0001111: RNA polymerase II promoter clearance ];[ GO:0005634: nucleus ];[ GO:0005654: nucleoplasm ];[ GO:0008284: positive regulation of cell population proliferation ];[ GO:0010564: regulation of cell cycle process ];[ GO:0031124: mRNA 3'-end processing ];[ GO:0042802: identical protein binding ];[ GO:0045944: positive regulation of transcri…	BP;CC;MF	-	-	[KOG2669]Regulator of nuclear mRNA	A	[RPR]KOG2669@1|root,KOG2669@2759|Eukaryota,37I9U@33090|Viridiplantae,3G79U@35493|Streptophyta,44ITD@71274|asterids	4097.A0A1S3XHV8	LOC107765362	556	Regulation of nuclear pre-mRNA domain-containing protein 1B-like.	[PF04818]CID domain	[IPR006569]CID domain;[IPR008942]ENTH/VHS	[cd16981]CID_RPRD_like	-	[G3DSA:1.25.40.90]-	[SM00582]558neu5	[SSF48464]ENTH/VHS domain	-
ptg94lG0001610.t1	4772165	4772806	+	Q84W66	Nuclear transcription factor Y subunit B-6 OS=Arabidopsis thaliana	Os02g0725700	Subunit of a CCAAT-motif binding HAP complex, Regulation of meristem identity determination, Vegetative and reproductive development	[ RAP-DB-Symbol: OsLEC1, OsLEC1/OsHAP3E, OsHAP3E ]; [ CGSNL-Symbol: LEC1 ]; [ Oryzabase-Symbol: OsHAP3E, HAP3E, OsLEC1/OsHAP3E, OsLEC1, LEC1, OsNF-YB7, NF-YB7, NFYB7, L1L ]	[ RAP-DB-Symbol_Description: leafy cotyledon 1, HAP3 subunit E ]; [ CGSNL-Symbol_Description: LEAFY COTYLEDON 1 ]; [ Oryzabase-Symbol_Description: HAP3 subunit E, LEC1-type 3 subunit protein-E, leafy cotyledon 1, NUCLEAR FACTOR-Y subunit B7, NUCLEAR FACTOR-Y subunit NF-YB7, LEC1-LIKE, LEAFY COTYLEDON1-LIKE, HAP3 SUBUNIT E, NF-YB subunit 7, NF-YB family 7, LEAFY COTYLEDON1 ]	AT5G47670	L1L, NF-YB6	nuclear factor Y, subunit B6;(source:Araport11)	XP_016438654.1	PREDICTED: nuclear transcription factor Y subunit B-4-like [Nicotiana tabacum]	[ NF-Y: NF-YB ]	-	[K08065]nuclear transcription Y subunit beta	[-]	[-]	[ GO:0000978: RNA polymerase II cis-regulatory region sequence-specific DNA binding ];[ GO:0000981: DNA-binding transcription factor activity, RNA polymerase II-specific ];[ GO:0001101: response to acid chemical ];[ GO:0001228: DNA-binding transcription activator activity, RNA polymerase II-specific ];[ GO:0003674: molecular_function ];[ GO:0003700: DNA-binding transcription factor activity ];[ G…	BP;CC;MF	-	-	[KOG0869]CCAAT-binding factor, subunit A (HAP3)	K	[Leafy cotyledon 1]COG2036@1|root,KOG0869@2759|Eukaryota,37T0Z@33090|Viridiplantae,3GE72@35493|Streptophyta,44UTA@71274|asterids	4097.A0A1S3XFU5	LOC107764575	213	Nuclear transcription factor Y subunit B-4-like.	[PF00808]Histone-like transcription factor (CBF/NF-Y) and archaeal histone	[IPR003956]Transcription factor, NFYB/HAP3, conserved site;[IPR003958]Transcription factor CBF/NF-Y/archaeal histone domain;[IPR009072]Histone-fold;[IPR027113]Transcription factor NFYB/HAP3	-	[PR00615]CCAAT-binding transcription factor subunit A signature	[G3DSA:1.10.20.10]Histone, subunit A	-	[SSF47113]Histone-fold	-
ptg94lG0001620.t1	4773561	4777037	-	O14214	tRNA (guanine(9)-N1)-methyltransferase OS=Schizosaccharomyces pombe (strain 972 / ATCC 24843)	Os02g0725600	tRNA (guanine-N1-)-methyltransferase, eukaryotic domain containing protein	-	-	AT5G47680	TRM10, AtTRM10	tRNA (guanine(9)-N1)-methyltransferase-like protein;(source:Araport11)	XP_016438653.1	PREDICTED: tRNA (guanine(9)-N1)-methyltransferase-like [Nicotiana tabacum]	-	-	[K15445]tRNA (guanine9-N1)-methyltransferase [EC:2.1.1.221]	[-]	[-]	[ GO:0000049: tRNA binding ];[ GO:0002939: tRNA N1-guanine methylation ];[ GO:0005634: nucleus ];[ GO:0005730: nucleolus ];[ GO:0005737: cytoplasm ];[ GO:0008168: methyltransferase activity ];[ GO:0052905: tRNA (guanosine(9)-N1)-methyltransferase activity ]	BP;CC;MF	-	-	[KOG2967]Uncharacterized conserved protein	S	[tRNA (Guanine-1)-methyltransferase]KOG2967@1|root,KOG2967@2759|Eukaryota,37HNI@33090|Viridiplantae,3GA6Q@35493|Streptophyta,44G89@71274|asterids	4097.A0A1S3XFQ3	LOC107764573	341	tRNA (Guanine(9)-N1)-methyltransferase-like.	[PF01746]tRNA (Guanine-1)-methyltransferase	[IPR007356]tRNA (guanine-N1-)-methyltransferase, eukaryotic;[IPR016009]tRNA methyltransferase TRMD/TRM10-type domain;[IPR016653]tRNA (guanine(9)-N(1))-methyltransferase TRM10/TRM10A;[IPR028564]tRNA methyltransferase TRM10-type domain;[IPR038459]tRNA methyltransferase TRM10-type domain superfamily	[cd18089]SPOUT_Trm10-like	-	[G3DSA:3.40.1280.30]-	-	-	-
ptg94lG0001630.t1	4796165	4817258	+	B6EUB3	Sister chromatid cohesion protein PDS5 homolog A OS=Arabidopsis thaliana	Os06g0286351	Armadillo-type fold domain containing protein	-	-	AT5G47690	PDS5A, PDS5, AtPDS5A	binding protein;(source:Araport11)	XP_018629193.1	sister chromatid cohesion protein PDS5 homolog B isoform X1 [Nicotiana tomentosiformis]	-	-	[K11267]sister chromatid cohesion protein PDS5	[-]	[-]	[ GO:0000785: chromatin ];[ GO:0005634: nucleus ];[ GO:0005739: mitochondrion ];[ GO:0006281: DNA repair ];[ GO:0006310: DNA recombination ];[ GO:0007064: mitotic sister chromatid cohesion ];[ GO:0009536: plastid ];[ GO:0009556: microsporogenesis ];[ GO:0035825: homologous recombination ];[ GO:0051301: cell division ]	BP;CC	-	-	[KOG1525]Sister chromatid cohesion complex Cohesin, subunit PDS5	D	[Sister chromatid cohesion protein PDS5 homolog]KOG1525@1|root,KOG1525@2759|Eukaryota,37KXZ@33090|Viridiplantae,3G77Y@35493|Streptophyta,44G4Y@71274|asterids	4096.A0A1U7WZM7	LOC104231552	1664	Sister chromatid cohesion protein PDS5 homolog B isoform X1.	[PF20168]Sister chromatid cohesion protein PDS5 protein	[IPR011989]Armadillo-like helical;[IPR016024]Armadillo-type fold;[IPR039776]Sister chromatid cohesion protein Pds5	[cd19953]PDS5;[cd20404]Tudor_Agenet_AtEML-like	-	[G3DSA:1.25.10.10]-;[G3DSA:2.30.30.140]-	-	[SSF48371]ARM repeat;[SSF63748]Tudor/PWWP/MBT	-
ptg94lG0001640.t1	4820721	4829140	+	Q9FIK8	Protein C2-DOMAIN ABA-RELATED 11 OS=Arabidopsis thaliana	Os09g0251800	C2 calcium-dependent membrane targeting domain containing protein	[ CGSNL-Symbol: C2DP73 ]; [ Oryzabase-Symbol: OsC2DP73 ]	[ CGSNL-Symbol_Description: C2 DOMAIN-CONTAINING PROTEIN 73 ]; [ Oryzabase-Symbol_Description: C2 Domain-Containing Protein 73 ]	AT5G47710	no symbol available	Calcium-dependent lipid-binding (CaLB domain) family protein;(source:Araport11)	XP_016437004.1	PREDICTED: protein C2-DOMAIN ABA-RELATED 11-like [Nicotiana tabacum]	-	-	-	-	-	[ GO:0000325: plant-type vacuole ];[ GO:0003674: molecular_function ];[ GO:0005096: GTPase activator activity ];[ GO:0005488: binding ];[ GO:0005543: phospholipid binding ];[ GO:0005575: cellular_component ];[ GO:0005622: intracellular anatomical structure ];[ GO:0005634: nucleus ];[ GO:0005737: cytoplasm ];[ GO:0005773: vacuole ];[ GO:0005886: plasma membrane ];[ GO:0007275: multicellular organi…	BP;CC;MF	-	-	[KOG1030]Predicted Ca2+-dependent phospholipid-binding protein	R	[ADP-ribosylation factor GTPase-activating protein]KOG1030@1|root,KOG1030@2759|Eukaryota,37TQJ@33090|Viridiplantae,3GI65@35493|Streptophyta,44RGE@71274|asterids	4097.A0A1S3XB11	LOC107763089	168	Protein C2-DOMAIN ABA-RELATED 11-like.	[PF00168]C2 domain	[IPR000008]C2 domain;[IPR035892]C2 domain superfamily;[IPR044562]Protein C2-DOMAIN ABA-RELATED	[cd04038]C2_ArfGAP	[PR00360]C2 domain signature	[G3DSA:2.60.40.150]C2 domain	[SM00239]C2_3c	[SSF49562]C2 domain (Calcium/lipid-binding domain, CaLB)	-
ptg94lG0001650.t1	4861611	4863131	+	Q9FWW5	WEB family protein At1g12150 OS=Arabidopsis thaliana	Os12g0271600	Similar to Myosin heavy chain-like	[ Oryzabase-Symbol: BIP134, OsBIP134 ]	[ Oryzabase-Symbol_Description: brassinosteroid receptor kinase (BRI1)-interacting protein 134, BRI1-interacting protein 134, brassinosteroid receptor kinase-interacting protein 134 ]	AT1G12150	no symbol available	weak chloroplast movement under blue light protein (DUF827);(source:Araport11)	XP_016434008.1	PREDICTED: WEB family protein At5g55860-like isoform X2 [Nicotiana tabacum] XP_016434009.1 PREDICTED: WEB family protein At5g55860-like isoform X2 [Nicotiana tabacum]	-	-	-	-	-	[ GO:0005829: cytosol ];[ GO:0009903: chloroplast avoidance movement ];[ GO:0009904: chloroplast accumulation movement ]	BP;CC	-	-	[LSE0131]A myosin heavy chain-like protein	NR	[WEB family protein At5g55860-like]2D2CC@1|root,2SMCH@2759|Eukaryota,37Z84@33090|Viridiplantae,3GY77@35493|Streptophyta,44S3Q@71274|asterids	4097.A0A1S3X283	LOC107760470	487	WEB family protein At5g55860-like isoform X1.	[PF05701]Weak chloroplast movement under blue light	[IPR008545]WEB family	-	-	-	-	-	-
ptg94lG0001660.t1	4863958	4868241	-	F4JVA9	Phosphatidylinositol/phosphatidylcholine transfer protein SFH2 OS=Arabidopsis thaliana	Os06g0607200	Phosphatidylinositol transfer protein, Class III SEC14 protein	[ RAP-DB-Symbol: OsSec14-17 ]	-	AT1G55840	no symbol available	Sec14p-like phosphatidylinositol transfer family protein;(source:Araport11)	XP_009769358.1	PREDICTED: phosphatidylinositol/phosphatidylcholine transfer protein SFH2-like [Nicotiana sylvestris] XP_019224295.1 PREDICTED: phosphatidylinositol/phosphatidylcholine transfer protein SFH2-like [Nicotiana attenuata] OIT33462.1 phosphatidylinositolphosphatidylcholine transfer protein sfh2 [Nicotiana attenuata]	-	-	[K26544]phosphatidylinositol/phosphatidylcholine transfer protein	[-]	[-]	[ GO:0000139: Golgi membrane ];[ GO:0005886: plasma membrane ];[ GO:0006656: phosphatidylcholine biosynthetic process ];[ GO:0015031: protein transport ]	BP;CC	-	-	[KOG1471]Phosphatidylinositol transfer protein SEC14 and related proteins	I	[CRAL/TRIO, N-terminal domain]KOG1471@1|root,KOG1471@2759|Eukaryota,37JA0@33090|Viridiplantae,3GC0B@35493|Streptophyta,44I2A@71274|asterids	4096.A0A1U7VSM6	LOC104220225	340	Phosphatidylinositol/phosphatidylcholine transfer protein SFH2-like.	[PF00650]CRAL/TRIO domain;[PF03765]CRAL/TRIO, N-terminal domain	[IPR001251]CRAL-TRIO lipid binding domain;[IPR011074]CRAL/TRIO, N-terminal domain;[IPR036273]CRAL/TRIO, N-terminal domain superfamily;[IPR036865]CRAL-TRIO lipid binding domain superfamily	[cd00170]SEC14	-	[G3DSA:3.40.525.10]-	[SM00516]sec14_4;[SM01100]CRAL_TRIO_N_2	[SSF46938]CRAL/TRIO N-terminal domain;[SSF52087]CRAL/TRIO domain	-
ptg94lG0001670.t1	6382814	6386107	-	-	-	-	-	-	-	AT2G01050	no symbol available	zinc ion binding / nucleic acid binding protein;(source:Araport11)	OIT20482.1	hypothetical protein A4A49_42925, partial [Nicotiana attenuata]	-	-	-	-	-	[ GO:0001750: photoreceptor outer segment ];[ GO:0003008: system process ];[ GO:0005575: cellular_component ];[ GO:0005622: intracellular anatomical structure ];[ GO:0005737: cytoplasm ];[ GO:0005794: Golgi apparatus ];[ GO:0005813: centrosome ];[ GO:0005815: microtubule organizing center ];[ GO:0005856: cytoskeleton ];[ GO:0005929: cilium ];[ GO:0006810: transport ];[ GO:0006886: intracellular p…	BP;CC	-	-	[KOG1075]FOG: Reverse transcriptase	R	[Ribonuclease H protein]KOG1075@1|root,KOG1075@2759|Eukaryota,387FW@33090|Viridiplantae,3GW8N@35493|Streptophyta,44T7B@71274|asterids	49451.A0A1J6JRW0	A4A49_42925	1329	DUF4283 domain-containing protein.	[PF14111]Domain of unknown function (DUF4283)	[IPR025558]Domain of unknown function DUF4283	-	-	-	-	-	-
ptg94lG0001680.t1	6412859	6416152	-	-	-	-	-	-	-	AT2G01050	no symbol available	zinc ion binding / nucleic acid binding protein;(source:Araport11)	OIT20482.1	hypothetical protein A4A49_42925, partial [Nicotiana attenuata]	-	-	-	-	-	[ GO:0001750: photoreceptor outer segment ];[ GO:0003008: system process ];[ GO:0005575: cellular_component ];[ GO:0005622: intracellular anatomical structure ];[ GO:0005737: cytoplasm ];[ GO:0005794: Golgi apparatus ];[ GO:0005813: centrosome ];[ GO:0005815: microtubule organizing center ];[ GO:0005856: cytoskeleton ];[ GO:0005929: cilium ];[ GO:0006810: transport ];[ GO:0006886: intracellular p…	BP;CC	-	-	[KOG1075]FOG: Reverse transcriptase	R	[Ribonuclease H protein]KOG1075@1|root,KOG1075@2759|Eukaryota,387FW@33090|Viridiplantae,3GW8N@35493|Streptophyta,44T7B@71274|asterids	49451.A0A1J6JRW0	A4A49_42925	1329	DUF4283 domain-containing protein.	[PF14111]Domain of unknown function (DUF4283)	[IPR025558]Domain of unknown function DUF4283	-	-	-	-	-	-
Note:
Highlighted in orange is the N gene.
Highlighted in yellow are shorter homologs of the N gene.
Highlighted in green are genes on the residual linkage drag.
Highlighted in blue are genes on the eliminated linkage drag.
