# Supplementary material for: Genomic sequencing combined with marker-assisted breeding effectively eliminates potential linkage drag of a target gene: a case study in tobacco
Source: Front Plant Sci. 2025 Sep 24;16:1666106. doi: 10.3389/fpls.2025.1666106 (PMC12504484; doi:10.3389/fpls.2025.1666106)
Supplement: Supplementary file 1 [file DataSheet1.zip › Supplementary table S3.xlsx]

## Sheet: Sheet1
Supplementary Table S3 Identification of homologs of the N-like and N genes from contig 094L in the CB-1 genome via sequence comparison
Query sequence ID	Subject sequence ID	Identity (%)	Length	Mismatch	Gap open	Query start	Query end	Subject start	Subject end	E-value	Bit score
CB-1_ptg94lG0000310.t1	ptg94lG0000310.t1 (G31)	100	3519	0	0	1	3519	1	3519	0	6499
CB-1_ptg94lG0000390.t1	ptg94lG0000390.t1 (G39)	100	1509	0	0	1	1509	1	1509	0	2787
CB-1_ptg94lG0000440.t1	ptg94lG0000440.t1 (G44)	99.971	3429	1	0	1	3429	1	3429	0	6327
CB-1_ptg94lG0000630.t1	ptg94lG0000630.t1 (N gene)	86.042	3403	381	54	1	3371	7	3347	0	3567
Note: Query and subject sequences are from CB-1 and 0970A (contig 094L), respectively.
